# Supplementary material for: Filling the Gaps in the Cyanobacterial Tree of Life—Metagenome Analysis of Stigonema ocellatum DSM 106950, Chlorogloea purpurea SAG 13.99 and Gomphosphaeria aponina DSM 107014
Source: Genes (Basel). 2021 Mar 9;12(3):389. doi: 10.3390/genes12030389 (PMC8001431; doi:10.3390/genes12030389)
Supplement: Supplementary file 1 [file genes-12-00389-s001.zip]

Archive with 12 entries (10 files):
- genes-1023673-SI/
- genes-1023673-SI/B_Supplemental-Data_Revision_Marter-et-al-210203/
- genes-1023673-SI/B_Supplemental-Data_Revision_Marter-et-al-210203/FigureS1_EM-Microscopy_Cell-Types_210203.pptx
- genes-1023673-SI/B_Supplemental-Data_Revision_Marter-et-al-210203/FigureS2_Cyano-213_CheckM_5_20_R213_V6011_RaxGTR4g_210129.pptx
- genes-1023673-SI/B_Supplemental-Data_Revision_Marter-et-al-210203/FigureS3_Cyano-B1-70_CheckM_5_20_R238_B1_R70_V3711_RaxGTR4g_210129.pptx
- genes-1023673-SI/B_Supplemental-Data_Revision_Marter-et-al-210203/Supplemental-Textfiles_S1-S2_Classification-of-metagenomic-bins_210127.pdf
- genes-1023673-SI/B_Supplemental-Data_Revision_Marter-et-al-210203/TableS1new_MaxBin-Concoct-MetaBAT-Comparison_210127.xlsx
- genes-1023673-SI/B_Supplemental-Data_Revision_Marter-et-al-210203/TableS2_16SrDNA_JP211-212-213_210126.xlsx
- genes-1023673-SI/B_Supplemental-Data_Revision_Marter-et-al-210203/TableS3_RpoB_JP211-212-213_210127.xlsx
- genes-1023673-SI/B_Supplemental-Data_Revision_Marter-et-al-210203/TableS4_Taxonomy-BLAST-Search_JP211-212-213_210127.xlsx
- genes-1023673-SI/B_Supplemental-Data_Revision_Marter-et-al-210203/TableS5_Binning&Taxonomy_JP211-212-213_210127.xlsx
- genes-1023673-SI/B_Supplemental-Data_Revision_Marter-et-al-210203/TableS6_Cyano-Taxonomie_MLSA-Tree-213_versus_NCBI_210202.xlsx
