# Supplementary material for: Filling the Gaps in the Cyanobacterial Tree of Life—Metagenome Analysis of Stigonema ocellatum DSM 106950, Chlorogloea purpurea SAG 13.99 and Gomphosphaeria aponina DSM 107014
Source: Genes (Basel). 2021 Mar 9;12(3):389. doi: 10.3390/genes12030389 (PMC8001431; doi:10.3390/genes12030389)
Supplement: Supplementary file 1 [file genes-12-00389-s001.zip › genes-1023673-SI/B_Supplemental-Data_Revision_Marter-et-al-210203/TableS1new_MaxBin-Concoct-MetaBAT-Comparison_210127.xlsx]

## Sheet: JP211_stats
Table S1. Comparison of the cyanobacterial MAGs obtained by MaxBin, Concoct and MetaBAT as well as their comparative assessment with DAS Tool.
MAG, metagenome-assembled genomes; * The curated cyanobacterial MAG represents the MaxBin-result plus the cyanobacterial Concoct contigs [if applicable], plus/minus contigs with the cyanobacterial/non-cyanobacterial 16S- and 23S-rRNA gene.
A) Stigonema ocellatum DSM 106950 [JP211]
	JP211_cyano_bin_compare_checkm											JP211_stats.txt
	bin	marker lineage	Completeness	Contamination	Mean contig length	N50 (contigs)	Coding density	# contigs	Genome size	GC		file	Cyanobacteria	other	no_blast	S
x	MaxBin_bin.001	p__Cyanobacteria	99.28	2.35	20425.26	54164	0.79	515	10519008	0.44		x.txt	436	22	57	515
z	Concoct_bin.29	p__Cyanobacteria	99.28	2.35	31202.89	55262	0.79	322	10047331	0.44		z.txt	321	1	0	322
y	MetaBAT_bin.32	p__Cyanobacteria	97.59	2.29	31802.52	56190	0.79	304	9667966	0.44		y.txt	303	1	0	304
	DAS-Tool_bin.32	p__Cyanobacteria	97.59	2.29	31802.52	56190	0.79	304	9667966	0.44		xyz.txt	291	1	0	293
												xz_only.txt	29	0	0	29
	Cyano MAG (curated)*	p__Cyanobacteria	98.55	2.35	20342	52690	0.79	509	10354468	0.44		xy_only.txt	12	0	0	12
												yz_only.txt	0	0	0	0
												x_only.txt	104	21	57	182
												z_only.txt	1	0	0	1
												y_only.txt	0	0	0	0
												xz.txt	320	1	0	321
												xy.txt	303	1	0	304
												yz.txt	291	1	0	291
B) Chlorogloea purpurea SAG 13.99 [JP212]												B1) Chlorogloea purpurea SAG 13.99 [JP212]						B2) Chlorogloea purpurea SAG 13.99 [JP212]
	JP212_cyano_bin_compare_checkm											JP212_stats.txt						JP212_stats.txt
	bin	marker lineage	Completeness	Contamination	Mean contig length	N50 (contigs)	Coding density	# contigs	Genome size	GC		file	Cyanobacteria	other	no_blast	S		file	Cyanobacteria	other	no_blast	S
x	MacBin_bin.002 (B1)	p__Cyanobacteria	99.56	0.29	28463.46	79349	0.89	153	4354909	0.45		x.txt	92	15	46	153		x.txt	126	21	82	229
x	MaxBin_bin.001+002 (B2)	p__Cyanobacteria	100	0.37	20736	71429	0.88	229	4748553	0.45		z.txt	100	12	28	140		z.txt	100	12	28	140
z	Concoct_bin.42	p__Cyanobacteria	100	0.58	33423.11	73597	0.89	140	4679235	0.45		y.txt	59	1	1	61		y.txt	59	1	1	61
y	MetaBAT_bin.26	p__Cyanobacteria	95.61	0.22	62296.2	87101	0.91	61	3800068	0.45		xyz.txt	59	1	1	61		xyz.txt	59	1	1	61
	DAS-Tool_bin.26	p__Cyanobacteria	95.61	0.22	62296.2	87101	0.91	61	3800068	0.45		xz_only.txt	20	4	9	33		xz_only.txt	41	10	27	78
												xy_only.txt	0	0	0	0		xy_only.txt	0	0	0	0
	Cyano MAG (curated)*	p__Cyanobacteria	99.56	0.37	20780	73597	0.88	228	4737903	0.45		yz_only.txt	0	0	0	0		yz_only.txt	0	0	0	0
												x_only.txt	13	10	36	59		x_only.txt	26	10	54	90
												z_only.txt	21	7	18	46		z_only.txt	0	1	0	1
												y_only.txt	0	0	0	0		y_only.txt	0	0	0	0
												xz.txt	79	5	10	94		xz.txt	100	11	28	139
												xy.txt	59	1	1	61		xy.txt	59	1	1	61
												yz.txt	59	1	1	61		yz.txt	59	1	1	61
C) Gomphosphaeria aponina DSM 107014 [JP213]												C) Gomphosphaeria aponina DSM 107014 [JP213]
	JP213_cyano_bin_compare_checkm											JP213_stats.txt
	bin	marker lineage	Completeness	Contamination	Mean contig length	N50 (contigs)	Coding density	# contigs	Genome size	GC		file	Cyanobacteria	other	no_blast	S
x	MaxBin_bin.003	p__Cyanobacteria	97.82	0.11	7177.6	20142	0.83	746	5354489	0.39		x.txt	467	16	263	746
z	Concoct_bin.7	p__Cyanobacteria	98.03	0.11	14161.24	22235	0.83	355	5027240	0.39		z.txt	334	3	18	355
y	MetaBAT_bin.16	p__Cyanobacteria	93.45	0.11	14668.84	22547	0.83	319	4679361	0.39		y.txt	301	4	14	319
	DAS-Tool_bin.16	p__Cyanobacteria	93.45	0.11	14668.84	22547	0.83	319	4679361	0.39		xyz.txt	293	3	12	308
												xz_only.txt	39	0	6	45
	Cyano MAG (curated)*	p__Cyanobacteria	97.60	0.11	7125	20020	0.82	749	5337155	0.39		xy_only.txt	8	1	2	11
												yz_only.txt	0	0	0	0
												x_only.txt	127	12	243	382
												z_only.txt	2	0	0	2
												y_only.txt	0	0	0	0
												xz.txt	332	3	18	353
												xy.txt	301	4	14	319
												yz.txt	293	3	12	308
