# Supplementary material for: Filling the Gaps in the Cyanobacterial Tree of Life—Metagenome Analysis of Stigonema ocellatum DSM 106950, Chlorogloea purpurea SAG 13.99 and Gomphosphaeria aponina DSM 107014
Source: Genes (Basel). 2021 Mar 9;12(3):389. doi: 10.3390/genes12030389 (PMC8001431; doi:10.3390/genes12030389)
Supplement: Supplementary file 1 [file genes-12-00389-s001.zip › genes-1023673-SI/B_Supplemental-Data_Revision_Marter-et-al-210203/TableS2_16SrDNA_JP211-212-213_210126.xlsx]

## Sheet: Tabelle1
Table S2. Analysis of 16S-rDNA sequences from metagenomic binning and comparison with taxonomic marker lineage affiliation.
A) Stigonema ocellatum DSM 106950 (JP211)
Binning Results												16S-rRNA Genes				BLASTN		Taxonomy						x
bin	marker lineage	Completeness	Contamination	Mean contig length	N50 (contigs)	Coding density	# contigs	Genome size	Coverage		Bin	16S		16S (nt)	16S (%)	Closest classified relative	Accession	Phylum	Class	Order	Family	Comment	16S-rRNA Sequence	x	Next relative without taxonomic affiliation (16S identity [%]; Accession)
maxbin.001	p__Cyanobacteria	99.28	2.35	20425.26	54164	0.79	515	10519008	471.84		maxbin.001	1.	complete	1378 bp	93.18% ❷	Mesorhizobium sp. HL56	AF041445.1	Proteobacteria	Alphaproteobacteria	Rhizobiales	Phyllobacteriaceae	deviating marker lineage = Contamination (Phylum: Proteobacteria instead of Cyanobacteria)	Barrnap_4|LOCUS_r00040 16S ribosomal RNA:ACGGAGAGTTTGATCCTGGCTCAGGATGAACGCTGGCGGTATGCTTAACACATGCAAGTCGAACGGACTCTTCGGAGTTAGTGGCGGACGGGTGAGTAACGCGTGAGAATCTGCCTTTAGGTCTGGGACAACCATTGGAAACGATGGCTAATACCGGATATGCTTAACGGTGAAAGATTAATTGCCTAAAGATGAGCTCGCGTCTGATTAGCTAGTTGGTGGGGTAAGAGCCTACCAAGGCGACGATCAGTAGCTGGTCTGAGAGGATGATCAGCCACATTGGGACTGAGACACGGCCCAAACTCCTACGGGAGGCAGCAGTGGGGAATATTGGACAATGGGCGAAAGCCTGATCCAG…	x	n.a.
												2.	complete	1313 bp	100.00%	Stigonema ocellatum SAG 48.90	AJ544082.1	Cyanobacteria	x	Nostocales	Stigonemataceae	x	Barrnap_7|LOCUS_r00070 16S ribosomal RNA:GTGAAAGATTAATTGCCTAAAGATGAGCTCGCGTCTGATTAGCTAGTTGGTGGGGTAAGAGCCTACCAAGGCGACGATCAGTAGCTGGTCTGAGAGGACGATCAGCCACACTGGAACTGAGACACGGTCCAGACTCCTACGGGAGGCAGCAGTGGGGAATTTTCCGCAATGGGCGAAAGCCTGACGGAGCAATACCGCGTGAGGGAGGAAGGCTCTTGGGTTGTAAACCTCTTTTCTCAGGGAAGAATAATGACGGTACCTGAGGAATAAGCATCGGCTAACTCCGTGCCAGCAGCCGCGGTAATACGGAGGATGCAAGCGTTATCCGGAATGATTGGGCGTAAAGCGTCCGCAGGTG…	x	n.a.
												3.	partial	1256 bp	96.76%	Spirosoma sp. KCTC 42546	CP041360.1	Bacteroidetes	Cytophagia	Cytophagales	Cytophagaceae	deviating marker lineage = Contamination (Phylum: Bacteroidetes instead of Cyanobacteria)	Barrnap_9|LOCUS_r00090 16S ribosomal RNA:GAGGGGCTTGCGTCTGATTAGTTAGTTGGCAGGGTAACGGCCTACCAAGACGATGATCAGTAGGGGTTCTGAGAGGATTGGCCCCCACATGGGTACTGAGATACGGACCCAACTCCTACGGGAGGCAGCAGTAGGGAATATTGGGCAATGGAGGCAACTCTGACCCAGCCATGCCGCGTGCAGGATGAAGGCGCTCAGCGTTGTAAACTGCTTTTATCAGGGAAGAACTCTGGTCCTGCGGGGTCAGTTGACGGTACCTGAGGAATAAGCACCGGCTAACTCCGTGCCAGCAGCCGCGGTAATACGGAGGGTGCAAGCGTTGTCCGGATTTATTGGGTTTAAAGGGTGCGTAGGTGGT…	x	n.a.
maxbin.002	c__Alphaproteobacteria	96.00	3.33	28464.53	604524	0.92	106	3017240	415.54		maxbin.002	1.	partial	883 bp	96.04%	Devosia sp. A16	CP012945.1	Proteobacteria	Alphaproteobacteria	Rhizobiales	Hyphomicorbiaceae	x	Barrnap_3|LOCUS_r00030 16S ribosomal RNA:CTTGAGAGTTTGATCCTGGCTCAGAACGAACGCTGGCGGCAGGCTTAACACATGCAAGTCGAACGCCCCGCAAGGGGAGTGGCAGACGGGTGAGTAACGCGTGGGAATCTACCTAGTTCTACGGAACAACTGAGGGAAACTTCAGCTAATACCGTATACGCCCTACGGGGGAAAGATTTATCGGAATTAGATGAGCCCGCGTAAGATTAGCTAGTTGGTGGGGTAATGGCCTACCAAGGCGACGATCTTTAGCTGGTCTGAGAGGATGATCAGCCACACTGGGACTGAGACACGGCCCAGACTCCTACGGGAGGCAGCAGTGGGGAATATTGGACAATGGGCGCAAGCCTGATCCAGC…	x	n.a.
maxbin.003	o__Cytophagales	100.0	0.74	42187.47	463160	0.88	184	7762495	244.90		maxbin.003	1.	complete	1495 bp	98.93%	Pseudonocardia sp. RI44-RCaA106	AB546273.1	Actinobacteria	Actinobacteria	Pseudonocardiales	Pseudonocadiaceae	deviating marker lineage = Contamination (Phylum: Actinobacteria instead of Bacteroidetes [Cytophagales])	Barrnap_3|LOCUS_r00030 16S ribosomal RNA:TTGGAGAGTTTGATCCTGGCTCAGGACGAACGCTGGCGGCGTGCTTAACACATGCAAGTCGAGCGGTAAGGCCTCTTCGGGGGTACACGAGCGGCGAACGGGTGAGTAACACGTGGGTGACCTGCCCTCAGCTCTGGGATAAGCCTGGGAAACTGGGTCTAATACCGGATATGACCTCTCATCGCATGGTGGGTGGTGGAAAGTTTTTTCGGCTGGGGATGGGCCCGCGGCCTATCAGCTTGTTGGTGGGGTGATGGCCTACCAAGGCGACGACGGGTAGCCGGCCTGAGAGGGCGACCGGCCACACTGGGACTGAGACACGGCCCAGACTCCTACGGGAGGCAGCAGTGGGGAATAT…	x	n.a.
												2.	partial	854 bp	98.24%	Bradyrhizobium sp. RS-46	FM998034.1	Proteobacteria	Alphaproteobacteria	Rhizobiales	Bradyrhizobiaceae	deviating marker lineage = Contamination (Phylum: Proteobacteria instead of Bacteroidetes [Cytophagales])	Barrnap_5|LOCUS_r00050 16S ribosomal RNA:GAGTAACACGTGGGAACGTACCTTTTGGTTCGGAACAACTCCGGGAAACTGGAGCTAATACCGGATAAGCCCTAACGGGGAAAGATTTATCGCCAAAAGTTCGGCCCGCGTCTGATTAGCTTGTTGGTGAGGTAACGGCTCACCAAGGCGACGATCAGTAGCTGGTCGGAGAGGATGATCAGCCACGCAGGGTCTCAGACACGGCCCAAACTCCTACGGGAGGCAGCAGTGGGGAATATTGGACAATGGGCGCAAGCCTGATCCAGCCATGCCGCGTGAGTGATGAAGGCCCTAGGGTTGTAAAGCTCTTTTGTGCGGGAAGATAATGACGGTACCGCAAGAATAAGCCCCGGCTAAC…	x	n.a.
maxbin.004	o__Rhizobiales	80.80	5.34	123488.69	284386	0.90	36	4445593	244.15		maxbin.004	none	x	x	x	x	x	x	x	x	x	x	x	x	n.a.
maxbin.005	k__Bacteria	86.21	33.89	67431.55	212357	0.88	69	4652777	242.25		maxbin.005	1.	partial	926 bp	95.79%	Phreatobacter stygius KCTC 52518	CP039690.1	Proteobacteria	Alphaproteobacteria	unclassified	unclassified	x	Barrnap_1|LOCUS_r00010 16S ribosomal RNA:TTGAGAGTTTGATCCTGGCTCAGAGCGAACGCTGGCGGCAGGCTTAACACATGCAAGTCGAGCGGGCGTAGCAATACGTCAGCGGCAGACGGGTGAGTAACGCGTGGGAACGTACCTTTTGGTTCGGAACAACACAGGGAAACTTGTGCTAATACCGGATAAGCCCTTTCGGGGAAAGATTTATCGCCGAAAGATCGGCCCGCGTCTGATTAGCTAGTTGGTGAGGTACCGGATCACCTAGGCGTCTATCAGTAGCTGCTCTGCCAGGAGGATAAGCCACCTTTGTACTTTGACACGGCCCAAACTCCTACGGGAGGCAGCAGTGGGGAATATTGGACAATGGGCGCAAGCCTGATCC…	x	n.a.
maxbin.006	o__Sphingomonadales	99.59	8.90	170901.25	1050695	0.91	28	4785235	219.72		maxbin.006	none	x	x	x	x	x	x	x	x	x	x	x	x	n.a.
maxbin.007	k__Bacteria	66.30	26.49	64048.61	353426	0.88	87	5572229	187.12		maxbin.007	none	x	x	x	x	x	x	x	x	x	x	x	x	n.a.
maxbin.008	o__Burkholderiales	98.44	2.23	176655.58	336019	0.94	36	6359601	149.04		maxbin.008	none	x	x	x	x	x	x	x	x	x	x	x	x	n.a.
maxbin.009	k__Bacteria	93.10	36.99	54472.22	466185	0.89	134	7299278	143.94		maxbin.009	none	x	x	x	x	x	x	x	x	x	x	x	x	n.a.
maxbin.010	o__Rhizobiales	83.92	3.82	86810.96	151458	0.89	94	8160230	142.77		maxbin.010	none	x	x	x	x	x	x	x	x	x	x	x	x	n.a.
maxbin.011	p__Bacteroidetes	98.10	0.71	68673.76	407458	0.90	62	4257773	122.35		maxbin.011	1.	complete	1517 bp	99.87%	Mycobacterium sp. ELW1	CP032155.1	Actinobacteria	Actinobacteria	Corynebacteriales	Mycobacteriaceae	deviating marker lineage = Contamination (Phylum: Actinobacteria instead of Bacteroidetes)	Barrnap_3|LOCUS_r00030 16S ribosomal RNA:TTGGAGAGTTTGATTCTGGCTCAGGACGAACGCTGGCGGCGTGCTTAACACATGCAAGTCGAACGGAAAGGCCCTTCGGGGTACTCGAGTGGCGAACGGGTGAGTAACACGTGGGTGATCTGCCCTGCACTTTGGGATAAGCCTGGGAAACTGGGTCTAATACCGAATATGACCGCATGCTTCATGGTGTGTGGTGGAAAGCTTTTGCGGTGTGGGATGGGCCCGCGGCCTATCAGCTTGTTGGTGGGGTAATGGCCTACCAAGGCGACGACGGGTAGCCGGCCTGAGAGGGTGTCCGGCCACACTGGGACTGAGATACGGCCCAGACTCCTACGGGAGGCAGCAGTGGGGAATATTG…	x	n.a.
												2.	partial	1235 bp	99.92%	Variovorax paradoxus strain SFWT	EU441166.1	Proteobacteria	Betaproteobacteria	Burkholderiales	Comamonadaceae	deviating marker lineage = Contamination (Phylum: Proteobacteria instead of Bacteroidetes)	Barrnap_4|LOCUS_r00040 16S ribosomal RNA:GACCAGCCACACTGGGACTGAGACACGGCCCAGACTCCTACGGGAGGCAGCAGTGGGGAATTTTGGACAATGGGCGCAAGCCTGATCCAGCCATGCCGCGTGCAGGATGAAGGCCTTCGGGTTGTAAACTGCTTTTGTACGGAACGAAACGGCCTTTTCTAATAAAGAGGGCTAATGACGGTACCGTAAGAATAAGCACCGGCTAACTACGTGCCAGCAGCCGCGGTAATACGTAGGGTGCAAGCGTTAATCGGAATTACTGGGCGTAAAGCGTGCGCAGGCGGTAATGTAAGACAGTTGTGAAATCCCCGGGCTCAACCTGGGAACTGCATCTGTGACTGCATTGCTGGAGTACGGC…		n.a.
												3.	partial	1225 bp	99.27%	Pelomonas sp. 7B-406	KF441680.1	Proteobacteria	Betaproteobacteria	Burkholderiales	Comamonadaceae	deviating marker lineage = Contamination (Phylum: Proteobacteria instead of Bacteroidetes)	Barrnap_5|LOCUS_r00050 16S ribosomal RNA:ACACTGGGACTGAGACACGGCCCAGACTCCTACGGGAGGCAGCAGTGGGGAATTTTGGACAATGGGCGCAAGCCTGATCCAGCCATGCCGCGTGCGGGAAGAAGGCCTTCGGGTTGTAAACCGCTTTTGTCAGGGAAGAAAAGGTTCTGGTTAATACCTGGGACTCATGACGGTACCTGAAGAATAAGCACCGGCTAACTACGTGCCAGCAGCCGCGGTAATACGTAGGGTGCAAGCGTTAATCGGAATTACTGGGCGTAAAGCGTGCGCAGGCGGTTATGCAAGACAGAGGTGAAATCCCCGGGCTCAACCTGGGAACTGCCTTTGTGACTGCATAGCTAGAGTACGGTAGAGGGGG…		n.a.
maxbin.012	o__Actinomycetales	99.17	2.73	89280.92	179518	0.90	79	7053193	106.66		maxbin.012	none	x	x	x	x	x	x	x	x	x	x	x	x	n.a.
maxbin.013	o__Sphingomonadales	99.66	0.63	69444.79	607178	0.91	53	3680574	98.53		maxbin.013	none	x	x	x	x	x	x	x	x	x	x	x	x	n.a.
maxbin.014	o__Actinomycetales	97.81	0.27	93722.79	257878	0.94	28	2624238	94.72		maxbin.014	1.	complete	1521 bp	97.24%	Diaminobutyricimonas sp. LJ205	CP046619.1	Actinobacteria	Actinobacteria	Micrococcales	Microbacteriaceae	deviating marker lineage = Misclassification	Barrnap_2|LOCUS_r00020 16S ribosomal RNA:TATGGAGAGTTTGATCCTGGCTCAGGACGAACGCTGGCGGCGTGCTTAACACATGCAAGTCGAACGATGAAAGCGGGAGCTTGCTCCTGCTGGATTAGTGGCGAACGGGTGAGTAACACGTGAGCAATCTGCCCCGAACTCTGGGATAAGCGTTGGAAACGACGTCTAATACCGGATACGACGCGCGAAGGCATCTTCTGCGCGTGGAAAGAATTTCGGTTCGGGATGAGCTCGCGGCCTATCAGCTAGTTGGTGAGGTAATGGCTCACCAAGGCGACGACGGGTAGCCGGCCTGAGAGGGTGACCGGCCACACTGGGACTGAGACACGGCCCAGACTCCTACGGGAGGCAGCAGTGG…	x	n.a.
maxbin.015	k__Bacteria	58.62	17.24	51484.53	218283	0.88	96	4942515	77.02		maxbin.015	none	x	x	x	x	x	x	x	x	x	x	x	x	n.a.
maxbin.016	o__Actinomycetales	100.00	0.13	189708.82	705633	0.93	33	6260391	74.38		maxbin.016	none	x	x	x	x	x	x	x	x	x	x	x	x	n.a.
maxbin.017	o__Rhizobiales	69.09	7.52	206961.88	2053731	0.87	17	3518352	74.15		maxbin.017	none	x	x	x	x	x	x	x	x	x	x	x	x	n.a.
maxbin.018	p__Bacteroidetes	99.51	1.08	122963.49	268152	0.86	49	6025211	61.24		maxbin.018	1.	complete	1491 bp	93.29% ❷	Sediminibacterium sp. strain WSJ-3	MT299774.1	Bacteroidetes	Chitinophagia	Chitinophagales	Chitinophagaceae	x	Barrnap_3|LOCUS_r00030 16S ribosomal RNA:ATGGAGAGTTTGATCCTGGCTCAGGATGAACGCTAGCGGCAGGCTTAATACATGCAAGTCGCGGGGCAGCACAGTGTAGCAATACATGGGTGGCGACCGGCAAACGGGTGCGGAACACGTACACAACCTTCCTTTAAGAGGGGAATAACCCGGAGAAATTCGGACTAATACCCCATAGTAACTAATGGTGGCATCACTTTTAGTTTAAAACTACGGTGCTTAGAGATGGGTGTGCGTCTGATTAGGTAGTTGGAGAGGTAACGGCTCACCAAGCCAACGATCAGTAGCTGATGTGAGAGCATGATCAGCCACACGGGCACTGAGACACGGGCCCGACTCCTACGGGAGGCAGCAGTAA…	x	n.a.
												2.	complete	1454 bp	99.86%	Mucilaginibacter carri strain PR0008K	NR_148857.1	Bacteroidetes	Sphingobacteriia	Sphingobacteriales	Sphingobacteriaceae	x	Barrnap_4|LOCUS_r00040 16S ribosomal RNA:ATGGAGAGTTTGATCCTGGCTCAGGATGAACGCTAGCGGCAGGCCTAATACATGCAAGTCGGACGGGATTGAGGAGCTTGCTTCTCATGAGAGTGGCGCACGGGTGCGTAACACGTATGTAACCTACCTTGTTCAGGGGGATAGCCTCTCGAAAGAGAGATTAACACCGCATAAAATCAATTTATGGCATCATAGAATGATCAAATATTTATAGGAACAAGATGGGCATGCGGAACATTAGCTAGTTGGTAAGGTAACGGCTTACCAAGGCTACGATGTTTAGGGGATCTGAGAGGATGACCCCCCACACTGGTACTGAGACACGGACCAGACTCCTACGGGAGGCAGCAGTAAGGAA…		n.a.
												3.	partial	1178 bp	72.92%	Occidentia massiliensis strain Os18	NR_149220.1	Proteobacteria	Alphaproteobacteria	Rickettsiales	Rickettsiaceae	deviating marker lineage = Contamination (Phylum: Proteobacteria instead of Bacteroidetes)	Barrnap_7|LOCUS_r00070 16S ribosomal RNA:TAAGAGTTTGATCCTGGCTCTGAGTGAATGCTAGCGGTATGCCTTACACATGCAAGTTGGATGAAATAATTACTATTTCATAGCGTATTGGTGAGTATAATATAAACGATGTCTAATAAATTTGGCTAATACCAAATATGTTAATTTTTCTAAATATTAATAAAGAAATCTCGTTTATTAGACAACTTTATATAGGATTAGGTAGTTGGTAATGAGTTAAGCTTACCAAGCCGACGATCCTTAGCTGATCTTGGAGGATTATCAGCCACAGCGGGACGGTTACATCCCGAACTTTTTGGCAGCAGTGAGGAATATTGGACAATGGGCGAAAGCTTGATCCAGCAATGCCGCGTGGGTG…		n.a.
maxbin.019	k__Bacteria	75.08	36.36	34740.06	76720	0.87	208	7225932	49.24		maxbin.019	none	x	x	x	x	x	x	x	x	x	x	x	x	n.a.
maxbin.020	c__Alphaproteobacteria	70.73	21.04	115689.54	357024	0.91	56	6478614	42.21		maxbin.020	1.	complete	1356 bp	97.05%	Sphingomonas sp. AAP5	CP037913.1	Proteobacteria	Alphaproteobacteria	Sphingomonadales	Sphingomonadaceae	x	Barrnap_1|LOCUS_r00010 16S ribosomal RNA:TTGAGAGTTTGATCATGGCTCAGAATGAACGCTGGCGGCATGCCTAACACATGCAAGTCGAACGATGCCTTCGGGCATAGTGGCGCACGGGTGCGTAACGCGTGGGAATCTGCCCTTGGGTTCGGAATAACTCGCCGAAAGGCGTGCTAATACCGGATGATGACGTAAGTCCAAAGATTTATCGCCCAAGGATGAGCCCGCGTAGGATTAGCTTGTTGGTGAGGTAAAAGCTCACCAAGGCGACGATCCTTAGCTGGTCTGAGAGGATGATCAGCCACACTGGGACTGAGACACGGCCCAGACTCCTACGGGAGGCAGCAGTGGGGAATATTGGACAATGGGCGAAAGCATGATCCAG…	x	n.a.
maxbin.021	o__Burkholderiales	92.52	2.80	67330.65	139434	0.93	114	7675694	41.20		maxbin.021	none	x	x	x	x	x	x	x	x	x	x	x	x	n.a.
maxbin.022	c__Gammaproteobacteria	98.46	2.72	237975.26	484551	0.92	19	4521530	41.19		maxbin.022	none	x	x	x	x	x	x	x	x	x	x	x	x	n.a.
maxbin.023	p__Actinobacteria	95.26	0.00	23288.72	47708	0.92	148	3446731	41.02		maxbin.023	1.	complete	1421 bp	97.47%	Gaiella sp. EBR4-R2	KC251738.1	Actinobacteria	Rubrobacteria	Gaiellales	Gaiellaceae	x	Barrnap_3|LOCUS_r00030 16S ribosomal RNA:CATGGAGAGTTTGATCCTGGCTCAGGACGAACGCTGGCGGCGTGCTTAACACATGCAAGTCGAACGAGAAAGGCTCTTCGGAGCTGAGTACAGTGGCGAACGGGTGAGTAACACGTGGGCAACCTGCCCTAGGGAGCGGGACAACCCGAGGAAACTCGGGCTAATACCGCATGATTCGTACGGTCTCAAGGCCGTACGGGAAATGGTAGCTTCGGCCTCCGCCCTGGGATGGGCCCGCGGCGCATTAGCTTGTTGGTGTAGGTAACGGCTCACCAAGGCGACGATGCGTAGCTGGTCTGAGAGGACGATCAGCCACACTGGGACTGAGACACGGCCCAGACTCCTACGGGAGGCAGCA…	x	n.a.
maxbin.024	o__Burkholderiales	46.14	7.18	75513.55	243831	0.89	56	4228759	24.94		maxbin.024	none	x	x	x	x	x	x	x	x	x	x	x	x	n.a.
maxbin.025	k__Bacteria	98.65	0.23	71134.44	368655	0.93	36	2560840	24.57		maxbin.025	1.	complete	1548 bp	89.08%*❷	Chlamydia psittaci strain AMK	CP047319.1	Chlamydiae	Chlamydiia	Chlamydiales	Chlamydiaceae	x	Barrnap_1|LOCUS_r00010 16S ribosomal RNA:TTTGAGAATTTGATCTTGGTTCAGATTGAACGCTGACGGCGTGGATGAGGCATGCAAGTCGAACGGAATAGGGGTTTACTCCTATTCAGTGGCGGAAGGGTTAGTAATACATAGGTAACCTGCCTTCTACTTTGGAATAACGACTGGAAACGGTCGCTAATACCGAATATGGTGATCTCGGGCATCCGAGAACCATCAAAGCGGGGGATCGTAAGACCTCGTGGTAGATGAAGGGCCTATGCGATATCAGCTAGTTGGTGAGGTAATGGCTTACCAAGGCTTTGACGTCTAGGCGGATTGAGAGATTGACCGCCAACACTGGGACTGAGACACTGCCCAGACTCCTACGGGAGGCTGC…	x	Candidatus Clavichlamydia salmonicola clone Tut23-28-2015_Aubonne-Aumont (90.17%; LN995844.1)
maxbin.026	o__Cytophagales	99.40	0.89	116451.69	288441	0.88	48	5589681	24.26		maxbin.026	1.	partial	1272 bp	98.90%	Hymenobacter sp. R-42743	FR682732.1	Bacteroidetes	Cytophagia	Cytophagales	Hymenobacteraceae	x	Barrnap_2|LOCUS_r00020 16S ribosomal RNA:TGCGTGCCATTAGCTAGTTGGGGAGGTAACGGCTCACCAAGGCGACGATGGCTAGGGGAGCTGAGAGGCTGGTCCCCCACACGGGCACTGAGATACGGGCCCGACTCCTACGGGAGGCAGCAGTAGGGAATATTGGGCAATGGGCGAGAGCCTGACCCAGCCATGCCGCGTGCAGGATGAAGGCTTTCTGAGTCGTAAACTGCTTTTGCCAGGGAAGAAAAAAGCGGATGCGTCCGCTACTGACGGTACCTGGTGAATAAGCACCGGCTAACTCCGTGCCAGCAGCCGCGGTAATACGGAGGGTGCAAGCGTTGTCCGGATTTATTGGGTTTAAAGGGTGCGTAGGCGGCCATTTAAG…	x	n.a.
maxbin.027	c__Alphaproteobacteria	99.84	2.38	81795.27	158104	0.90	59	4825921	21.12		maxbin.027	none	x	x	x	x	x	x	x	x	x	x	x	x	n.a.
maxbin.028	o__Burkholderiales	96.26	1.64	61911.08	180188	0.93	91	5633908	20.19		maxbin.028	none	x	x	x	x	x	x	x	x	x	x	x	x	n.a.
maxbin.029	k__Bacteria	92.05	2.84	17923.29	29706	0.90	362	6488232	19.90		maxbin.029	1.	complete	1362 bp	98.09%	Gemmata sp. Br1-2	GQ889455.1	Planctomycetes	Planctomycetia	Gemmatales	Gemmataceae	x	Barrnap_3|LOCUS_r00030 16S ribosomal RNA:TTGAAGGGTTTGATCCTGGCTCAGAACGAACGTTGGCGGCGTGGATTAGGCATGCAAGTCGTGGGAATCCCCAGCAATGGGGGGAACCGGCGTAAGGGGCAGTAAGGCATAGGTACCTACCCGGGGGTTGGGCATAGCCCGTAGAGATACGGGGTAATTCCCAGCGATGTCGAAAGACCAAAGCTCCGGCGCCCTCGGAGGGGCCTATGTGATATTAGCTAGTTGGTGGGGTAACGGCCCACCAAGGCGAAGATGTCTAGCGGGTGTGAGAGCACGACCCGCGCCACTGGCACTGAGACACTGGCCAGACACCTACGGGTGGCTGCAGTCGAGGATCTTCGGCAATGGGGGCAACCCT…	x	n.a.
maxbin.030	o__Rhizobiales	98.73	1.16	49516.87	804809	0.88	84	4159417	17.61		maxbin.030	1.	partial	860 bp	96.16%	Hyphomicrobium aestuarii strain ATCC 27483	NR_104954.1	Proteobacteria	Alphaproteobacteria	Rhizobiales	Hyphomicrobiaceae	x	Barrnap_4|LOCUS_r00040 16S ribosomal RNA:TCTGAGAGTTTGATCCTGGCTCAGAGCGAACGCTGGCGGCAGGCTTAACACATGCAAGTCGAACGGGCACTTCGGTGCTAGTGGCAGACGGGTGAGTAACACGTGGGAACGTACCTTTCGGTTCGGAATAATTCAGGGAAACTTGGACTAATACCGGATACGCCCTTCGGGGGAAAGATTTATCGCCGATAGATCGGCCCGCGTCTGATTAGCAAGTTGGTGAGGTAATGGCTCACCAAGGCGACGATCAGTAGCTGGTCTGAGAGGATGACCAGCCACACTGGGACTGAGACACGGCCCAGACTCCTACGGGAGGCAGCAGTGGGGAATATTGGACAATGGGCGCAAGCCTGATCCA…	x	n.a.
maxbin.031	o__Rhizobiales	85.21	3.26	20649.75	107934	0.88	281	5802580	12.63		maxbin.031	none	x	x	x	x	x	x	x	x	x	x	x	x	n.a.
maxbin.032	o__Sphingomonadales	96.22	6.92	10752.03	50086	0.92	356	3827722	6.53		maxbin.032	none	x	x	x	x	x	x	x	x	x	x	x	x	n.a.
maxbin.033	k__Bacteria	59.69	9.93	1065.92	1040	0.56	8617	9185046	5.52		maxbin.033	1.	complete	1565 bp	79.42%* ❷	Acidithiobacillus thiooxidans strain RW2	MN218418.1	Proteobacteria	Acidithiobacillia	Acidithiobacillales	Acidithiobacillaceae	x	Barrnap_1|LOCUS_r000010 16S ribosomal RNA:ATGGAGAGTTTGATCCTGGCTCAGAATAAACGCTGGCGGCGTGCTTAACACATGCAAGTCGAGCGAGAAAGGTCTTCGGACTGAGTAAAGCGGCAAACGGGTGAGTAACACGTAGGAATCTGCCTTTCAGTGAGGAATACCCTCGAGAAATCGAGGTTAATACTGCATACGTCTTGAAAAAGAGAAAGATGGCCTCTTTGCTGTCGCTGAAAGATGAGCCTGCGTACTATTAGCTAGTTGGTAGGGTAAAGGCCTACCAAGGCGATGATGGTTAGCCGGCCTGAGAGGGTGTACGGCCACACTGGAACTTAGACACGGTCCAGACTCCTACGGGAGGCAGCAGTGAGGAATATTGCG…	x	Candidatus Babela massiliensis strain BABL1 (93.06%; HG79133.1)
												2.	partial	936 bp	97.44%	Mycamoeba gemmipara	KX687875.1	Discosea	Flabellinia	x	x	amoeba, different marker lineage = eukaryotic bin	Barrnap_5|LOCUS_r000050 16S ribosomal RNA:AGTTGGGGGCATTAGTATTTAATTGTCAGAGGTGAAATTCTTGGATTTATGAAAGACTAACTTCTGCGAAAGCATTTGCCAAGGATGTTTTCATTAATCAAGAACGAAAGTTAGGGGATCGAAGACGATCAGATACCGTCGTAGTCTTAACCATAAACGATGCCGACCAGCGATTGGGAGACGTTACATGGATGACTCCCCCAGCAGCTTGCGAGAAATCACAAGTCTTTGGGTTCCGGGGGGAGTATGGTCGCAAGGCTGAAACTTAAAGGAATTGACGGAAGGGCACCACCAGGAGTGGAGCCTGCGGCTTAATTTGACTCAACACGGGGAAACTTACCAGGTCCAGACATAGTA…		n.a.
maxbin.034	k__Bacteria	97.25	4.59	16267.54	47643	0.84	607	9874398	4.56		maxbin.034	none	x	x	x	x	x	x	x	x	x	x	x	x	n.a.
maxbin.035	o__Rhizobiales	84.26	75.48	1701.47	2527	0.90	5455	9281538	3.19		maxbin.035	none	x	x	x	x	x	x	x	x	x	x	x	x	n.a.
maxbin.036	o__Rhizobiales	18.04	6.16	1689.95	2722	0.81	2585	4368511	3.19		maxbin.036	none	x	x	x	x	x	x	x	x	x	x	x	x	n.a.
maxbin.037	o__Rhizobiales	74.71	22.33	2921.57	4986	0.87	2343	6845249	3.14		maxbin.037	none	x	x	x	x	x	x	x	x	x	x	x	x	n.a.
maxbin.038	k__Bacteria	76.39	47.84	1844.48	2656	0.89	3856	7112308	2.86		maxbin.038	none	x	x	x	x	x	x	x	x	x	x	x	x	n.a.
maxbin.039	k__Bacteria	63.48	32.17	1746.39	2736	0.85	4193	7322628	2.72		maxbin.039	none	x	x	x	x	x	x	x	x	x	x	x	x	n.a.
maxbin.040	k__Archaea	31.50	3.95	1970.11	2748	0.79	8117	15991377	2.57		maxbin.040	1.	complete	1418bp	82.02%* ❶	Dehalogenimonas lykanthroporepellens BL-DC-91	CP002084.1	Chloroflexi	Dehalococcoidia	x	x	deviating marker lineage = Contamination (Superkingdom: Bacteria instead of Archaea)	Barrnap_5|LOCUS_r000050 16S ribosomal RNA:TGGAGAGTTTGATCCTGGCTCAGGATAAACGCTGGCGGCGTGCCTAATGCATGCAAGTCGAACGGTCTACTTCCTTCGGGAGGTAGGTAGTGGCAAACGGGTGAGTAACACGTGGGGATCTGCCCAGTAGTGGGGAACAACTCCTCGAAAGAGGAGCTAATACCGCATACGCTCGAAAGAGTAAAGCCTTCGCAAGAGGGCGCTATTGGAGGAACCTGCGGCTGATTAGCTAGTTGGTGGGGTAAAGGCCTACCAAGGCGATGATCAGTAGCTGGTCTGAGAGGATGGACAGCCACACTGGGACTGAGATACGGCCCAGACTCCTACGGGAGGCAGCAGCAAGGAATTTTCGTCAAT…	x	Bacterium Ellin6529 (83.86%; HM748677.1)
maxbin.041	k__Archaea	34.28	10.02	1848.42	2548	0.80	6134	11338231	2.44		maxbin.041	1.	partial	976 bp	91.09%	Deinococcus swuensis strain DY59	CP010028.1	Deinococcus-Thermus	Deinococci	Deinococcales	Deinococcaceae	deviating marker lineage = Contamination (Superkingdom: Bacteria instead of Archaea)	Barrnap_4|LOCUS_r000040 16S ribosomal RNA:TATGGAGAGTTTGATCCTGGCTCAGGGTGAACGCTGGCGGCGTGCTTAAGACATGCAAGTCGAACGGGAGAGCAATCTCCAGTGGCGCACGGGTGAGTAGCGCGTGACTGACCTGCCCCAAAGTTCTGGATAACTGGTCGAAAGATCAGCTAATACGGGATGTGCAGCACCACTGTGGTGGTGTTGTAAAGGCTGAGACCGCTTTGGGATGGGGTTGCGTTCCATCAGCTAGTCGGTGGGGTAAAGGCCTACCGAGGCGACGACGGATCACCGGCCTGAGAGGGTGGCCGGTCACAGGGGCACTGAGACACGGGCCCCACTCCTACGGGAGGCAGCAGTTAGGAATCTTCTGCAATG…	x	n.a.
maxbin.042	k__Archaea	5.13	0.93	825.45	856	0.74	3981	3286100	1.50		maxbin.042	none	x	x	x	x	x	x	x	x	x	x	x	x	n.a.
maxbin.043	p__Cyanobacteria	34.58	1.06	899.38	933	0.88	1469	1321184	1.39		maxbin.043	1.	partial	1106 bp	98.73%	Chlorogloea purpurea SAG 13.99	KM019990.1	Cyanobacteria	Oscillatoriophycideae	Chroococcales	Entophysalidaceae	Contamination JP212!!!	Barrnap_1|LOCUS_r00010 16S ribosomal RNA:ATGGAGAGTTTGATCCTGGCTCAGGATGAACGCTGGCGGCGTGCCTAACACATGCAAGTCGAACGGTCACTTCGGTGATAGTGGCGGACGGGTGAGTAACGCGTAAGAATCTACCCACAGGACGGGGACAACAACTGGAAACGGTTGCTAATACCCGATGTGCCGAGAGGTGAAATCTAATTGGCCTGAGGAAGAGCTTGCGTCTGATTAGCTAGTTGGTAGTGTAAGGGACTACCAAGGCGACGATCAGTAGCTGGTCTGAGAGGATGAGCAGCCACACTGGGACTGAGACACGGCCCAGACTCCTACGGGAGGCAGCAGTGGGGAATTTTCCGCAATGGGCGAAAGCCTGACGGAG…	x	n.a.
maxbin.044	k__Bacteria	12.07	1.72	1025.46	1090	0.82	527	540415	1.35		maxbin.044	none	x	x	x	x	x	x	x	x	x	x	x	x	n.a.
B) Chlorogloea purpurea SAG 13.99 (JP212)
Binning Results												16S-rRNA Genes				BLASTN		Taxonomy
bin	marker lineage	Completeness	Contamination	Mean contig length	N50 (contigs)	Coding density	# contigs	Genome size	Coverage		Bin	16S		16S (nt)	16S (%)	Closest relative	Accession	Phylum	Class	Order	Family	Comment	16S-rRNA Sequence		Next relative without taxonomic affiliation (16S identity [%]; Accession)
maxbin.001	root	0.00	0.00	5179.53	10422	0.80	76	393644	1079.03		maxbin.001	none	x	x	x	x	x	x	x	x	x	x	x		n.a.
maxbin.002	p__Cyanobacteria	99.56	0.29	28463.46	79349	0.89	153	4354909	622.13		maxbin.002	none	x	x	x	x	x	x	x	x	x	x	x		n.a.
maxbin.003	o__Burkholderiales	85.86	5.70	37897.92	178371	0.93	131	4964628	288.68		maxbin.003	none	x	x	x	x	x	x	x	x	x	x	x		n.a.
maxbin.004	p__Bacteroidetes	97.04	0.52	121640.54	658805	0.90	37	4500700	230.28		maxbin.004	1.	complete	1505 bp	95.43%	Terrimonas soli strain FL-8	NR_159891.1	Bacteroidetes	Chitinophagia	Chitinophagales	Chitinophagaceae	x	Barrnap_2|LOCUS_r00020 16S ribosomal RNA:CAGGATGAAGGCGCTCAGCGTTGTAAACTGCTTTTACTGGTGAAGAAAGCTTGTCCTGCGGGATGATTTGACGGTATCCAGGGAATAAGCACCGGCTAACTCCGTGCCAGCAGCCGCGGTAATACGGAGGGTGCAAGCGTTATCCGGATTCACTGGGTTTAAAGGGTGCGTAGGTGGGTTGGTAAGTCAGTGGTGAAATCTCCGAGCTTAACTTGGAAACTGCCATTGATACTATCAGTCTTGAATATTGTGGAGGTCAGCGGAATATGTCATGTAGCGGTGAAATGCTTAGATATGACATAGAACACCAATTGCGAAGGCAGCTGGCTACACATCTATTGACACTGAGGCACGAAAG…		n.a.
												2.	complete	1493 bp	99.93%	Hydrogenophaga atypica strain R2A7.2-6	MF063034.1	Proteobacteria	Betaproteobacteria	Burkholderiales	Comamonadaceae	deviating marker lineage = Contamination (Phylum: Proteobacteria instead of Bacteroidetes)	Barrnap_3|LOCUS_r00030 16S ribosomal RNA:TAAAGAGTTTGATCCTGGCTCAGATTGAACGCTGGCGGCATGCTTTACACATGCAAGTCGAACGGTAACAGGCCGCAAGGTGCTGACGAGTGGCGAACGGGTGAGTAATGCATCGGAACGTGCCCAGTCGTGGGGGATAACGCAGCGAAAGCTGCGCTAATACCGCATACGATCTATGGATGAAAGCGGGGGACCGTAAGGCCTCGCGCGATTGGAGCGGCCGATGTCAGATTAGGTAGTTGGTGGGGTAAAGGCTCACCAAGCCGACGATCTGTAGCTGGTCTGAGAGGACGACCAGCCACACTGGGACTGAGACACGGCCCAGACTCCTACGGGAGGCAGCAGTGGGGAATTTTGG…		n.a.
maxbin.005	o__Sphingomonadales	81.59	14.77	47784.24	296290	0.90	93	4443934	150.84		maxbin.005	1.	complete	1520 bp	97.11%	Flavihumibacter sp. 7B-231	KF441671.1	Bacteroidetes	Cytophagia	Cytophagales	Cytophagaceae	deviating marker lineage = Contamination (Phylum: Bacteroidetes instead of Proteobacteria)	Barrnap_3|LOCUS_r00030 16S ribosomal RNA:ATGGAGAGTTTGATCCTGGCTCAGGATGAACGCTAGCGGCAGGCTTAATACATGCAAGTCGAGGGGCAGCATGACTGTAGCAATACAGTTGATGGCGACCGGCAAACGGGTGCGGAACACGTACAGAACCTTCCTTCGAGCGGGGAATAGCCCAGAGAAATTTGGATTAATACCCCATAGTACAACGGAGTGGCATCACTTTGTTGTTAAAGATTTATCACTTGAAGATGGCTGTGCGGCTGATTAGGTAGTTGGCGGGGTAACGGCCCACCAAGCCTGCGATCAGTAACTGGTGTGAGAGCACGACCAGTCACACGGGCACTGAGACACGGGCCCGACTCCTACGGGAGGCAGCAGT…		n.a.
												2.	complete	1494 bp	98.06%	Planctomyces sp. SH-PL14	CP011270.1	Planctomycetes	Planctomycetia	Planctomycetales	Planctomycetaceae	deviating marker lineage = Contamination (Phylum: Planctomycetes instead of Proteobacteria)	Barrnap_5|LOCUS_r00050 16S ribosomal RNA:CTAAGGGTTTGATCCTGGCTCAGAATGAACGTTGGCGGCGTGGATTAGGCATGCAAGTCGAGCGATCGTAGCAATACGGGAGCGGCAAACGGGGTAGGAATACCTCGGAACATACCCTTAGGTCGGGGATAGCGGCGGGAAACTGCCGGTAATACCCGATGATCTCGAGAGAGCAAAGGTTTACTGCCTAGGGAGTGGCCGAGGCGATATTAGCTAGTTGGTGAGGTAATGGCTCACCAAGGCTTCGATGTCTAGGGGGCGTGAGAGCGCGACCCCCACCACTGGGACTGAGAAACTGCCCAGACACCTACGGGTGGCTGCAGTCGAGAATCTTCGTCAATGGGGGAAACCCTGAACG…		n.a.
maxbin.006	k__Bacteria	98.12	30.88	47575.87	118719	0.92	130	6184863	105.77		maxbin.006	none	x	x	x	x	x	x	x	x	x	x	x		n.a.
maxbin.007	k__Bacteria	91.03	2.30	97731.37	380063	0.85	81	7916241	87.81		maxbin.007	none	x	x	x	x	x	x	x	x	x	x	x		n.a.
maxbin.008	o__Sphingomonadales	34.76	1.99	70536.76	389198	0.91	33	2327713	69.84		maxbin.008	none	x	x	x	x	x	x	x	x	x	x	x		n.a.
maxbin.009	k__Bacteria	67.24	23.51	85896.37	207639	0.88	43	3693544	61.41		maxbin.009	none	x	x	x	x	x	x	x	x	x	x	x		n.a.
maxbin.010	o__Rhodospirillales	89.39	25.52	111582.46	223968	0.92	79	8815014	60.85		maxbin.010	none	x	x	x	x	x	x	x	x	x	x	x		n.a.
maxbin.011	o__Sphingomonadales	85.54	10.13	83362.04	167465	0.92	48	4001378	52.94		maxbin.011	none	x	x	x	x	x	x	x	x	x	x	x		n.a.
maxbin.012	o__Rhizobiales	93.73	34.01	88593.52	285664	0.90	91	8062010	45.99		maxbin.012	none	x	x	x	x	x	x	x	x	x	x	x		n.a.
maxbin.013	o__Sphingomonadales	89.40	17.80	63181.88	237136	0.91	58	3664549	37.48		maxbin.013	none	x	x	x	x	x	x	x	x	x	x	x		n.a.
maxbin.014	o__Sphingomonadales	99.09	1.75	94599.58	1809278	0.92	36	3405585	31.73		maxbin.014	1.	partial	1149 bp	97.39%	Sphingomonas sp. HTCC500	AY584571.1	Proteobacteria	Alphaproteobacteria	Sphingomonadales	Sphingomonadaceae	x	Barrnap_2|LOCUS_r00020 16S ribosomal RNA:TTGAGAGTTTGATCCTGGCTCAGAACGAACGCTGGCGGCATGCTTAACACATGCAAGTCGAACGAGACCTTCGGGTCTAGTGGCGCACGGGTGCGTAACGCGTGGGAATCTACCCTTTGCTACGGAATAACTCAGAGAAATTTGTGCTAATACCGTATAATGTCGTAAGACCAAAGATTTATCGGCAGAGGACGAGCCCGCGTAAGATTAGCTTGTTGGTGGGGTAAAAGCCTACCAAGGCGACGATCTTTAGCTGGTCTGAGAGGATGATCAGCCACACTGGGACTGAGACACGGCCCAGACTCCTACGGGAGGCAGCAGTGGGGAATATTGGACAATGGGCGAAAGCCTGATCCAG…		n.a.
												2.	complete	1454 bp	92.98% ❷	Kaistia geumhonensis strain B1-1	NR_108141.1	Proteobacteria	Alphaproteobacteria	Rhizobiales	Rhizobiaceae	deviating marker lineage = Contamination (Order: Rhizobiales instead of Sphingomonadales)	Barrnap_4|LOCUS_r00040 16S ribosomal RNA:TATGAGAGTTTGATCCTGGCTCAGAACGAACGCTGGCGGCAGGCCTAACACATGCAAGTCGAACGCATCCTTCGGGGTGAGTGGCAGACGGGTGAGTAACGCGTGGGAACCTACCTTGTGGTACGGAACAACCAAGGGAAACTTTGGCTAATACCGTATGAGCCCGAGAGGGGAAAGATTGATCGCCATGAGATGGGCCCGCGTCGGATTAGCTAGTTGGTGAGGTAACGGCTCACCAAGGCGACGATCCGTAGCTGGTCTGAGAGGATGACCAGCCACACTGGGACTGAGACACGGCCCAGACTCCTACGGGAGGCAGCAGTGGGGAATATTGGACAATGGGCGAAAGCCTGATCCA…		n.a.
maxbin.015	p__Bacteroidetes	97.62	0.98	121469.91	273276	0.91	33	4008507	28.58		maxbin.015	1.	complete	1521 bp	93.03%*	Ohtaekwangia sp. Y	LC349727.1	Bacteroidetes	Cytophagia	Cytophagales	Cytophagaceae	x	Barrnap_2|LOCUS_r00020 16S ribosomal RNA:ATGGAGAGTTTGATCCTGGCTCAGGATGAACGCTAGCGGCAGGCCTAATACATGCAAGACGAACGGTAAGTTAGATAGCAATATTTGACCAAGAGTGTCGTAAGGGTGCGTAACACGTATGCAATCTGCCCTCAACAGGAGAATAGCTCCCCGAAAGGGGAATTAACACTCCGTAAGATTGTGGTCTGGCATCAGACAGCAATTAAAACTACGGTGGTTGAGGATGAGCATGCGCATGATTAGTTAGTTGGCGGGGTAACGGCCCACCAAGACGATGATCATTAGGGGAACTGAGAGGTTGATCCCCCACACTGGCACTGAGATACGGGCCAGACTCCTACGGGAGGCAGCAGTAGGG…		Bacterium TG141 (96.47%; AB308367.1)
maxbin.016	k__Bacteria	100.00	13.79	83188.69	214845	0.90	72	5989586	25.63		maxbin.016	1.	complete	1418 bp	99.22%	Luteitalea pratensis DSM 100886	CP015136.1	Acidobacteria	Vicinamibacteria	x	Vicinamibacteraceae	x	Barrnap_2|LOCUS_r00020 16S ribosomal RNA:CTTGAGAGTTTGATCCTGGCTCAGAATCAACGCTGGCGGCGTGCCTAACACATGCAAGTCGAACGTGAAAGGGGCTTCGGCCCCGAGTAAAGTGGCAAACGGGTGAGTAACGCGTGGGTGATCTGCCTCTGAGTGGGGGATAACCTTCCGAAAGGAGGGCTAATACCGCATGACATCCTGTTCTTGGATGAACGGTGATCGAAGCTGGGGACCGCAAGGCCTGGCGCTTGGAGAGGAGCCCGCGTCCGATTAGCTAGTTGGTGGGGTAATGGCCTACCAAGGCGACGATCGGTAGCCGGCCTGAGAGGGCGGACGGCCACACTGGGACTGAGACACGGCCCAGACTCCTACGGGAGGC…		n.a.
maxbin.017	o__Sphingomonadales	85.47	0.74	41969.56	72058	0.90	73	3063778	20.93		maxbin.017	none	x	x	x	x	x	x	x	x	x	x	x		n.a.
maxbin.018	c__Alphaproteobacteria	96.43	7.39	6919.56	10491	0.90	762	5272708	18.04		maxbin.018	none	x	x	x	x	x	x	x	x	x	x	x		n.a.
maxbin.019	o__Rhizobiales	92.41	1.86	39139.78	70227	0.90	116	4540215	16.10		maxbin.019	none	x	x	x	x	x	x	x	x	x	x	x		n.a.
maxbin.020	o__Cytophagales	98.51	0.52	135201.53	781759	0.93	34	4596852	15.30		maxbin.020	1.	partial	818 bp	100.00%	Platyamoeba sp. strain VV/I	AY929923.1	Discosea	Flabellinia	x	Vannellidae	amoeba, different marker lineage = eukaryotic bin	Barrnap_4|LOCUS_r00040 16S ribosomal RNA:TTGGGGGCACTCATATTAAGTGGTTAGCGGTGAAATGTGTTGACCCACTTAAGATGAACTAAAGCGAAAGCATTTGCCAAGGATGTTTTCATTAATCAAGAACGAAAGTTAAGGGATCGAAGACGATTAGATACCGTCGTAGTCTTAACTATAAACTATGCCGACCAGGGATATGAGTAGTTTATTTCTAAATCATTTCGATGATTTAGATACTTCTCCTTATGCACCTTGTGAGAAATCATAAGTTTTTGGGTTCTGGGGGAAGTATGGTCGCAAGGCTGAAACTTAAAGGAATTGACGGAGGGGCACCACCAGGAGTGGAGCGTGCGGCTTAATTTGACTCAACACGGGAAAACTT…		n.a.
maxbin.021	k__Bacteria	99.32	1.75	71733.84	1133283	0.91	61	4375764	12.85		maxbin.021	1.	complete	1558 bp	95.96%	Opitutus sp. GAS368	LT629735.1	Verrucomicrobia	Opitutae	Opitutales	Opitutaceae	x	Barrnap_3|LOCUS_r00030 16S ribosomal RNA:TTCGGAGAGTTTGATCCTGGCTCAGAATGAACGCTGGCGGCGTGGTTAAGACATGCAAGTCGAACGGTTTTTCACGTGTAGCAATACATTTGAAAAGCAGTGGCGAACGGGTGCGTAACACGTGAACAATCTACCTTTTAGTGTGGAATAGCTCGACGAAAGTCGGATTAATACCGCATGTGGTTGGTTCTCTCCTGAGAGCCATACTAAAGTCAGGGACCGCAAGGCCTGACGCTAATAGAGGAGTTCGCGGCCTATCAGCTAGTTGGCGAGGTAACGGCTCACCAAGGCTAAGACGGGTAGCTGGTCTGAGAGGATGATCAGCCACACTGGAACTGAGACACGGTCCAGACACCTA…		n.a.
												2.	complete	1402 bp	92.30%*	Arboricoccus pini strain B29T1	NR_157671.1	Proteobacteria	Alphaproteobacteria	Rhodospirillales	Geminicoccaceae	x	Barrnap_6|LOCUS_r00060 16S ribosomal RNA:GAGCGGCGCACGGGTGAGTAACGCGTGGGAACCTGCCCTGGGGTTCGGGACAACGGCTGGAAACGGCCGCTGACACCGGATACGGCCGGAAGGCGAAAGTTTACGCCCTGGGATGGGCCCGCGTCCGATTAGCTAGTTGGTGGGGTAACGGCCCACCAAGGCTGCGATCGGTAGCCGGTCTGAGAGGATGATCGGCCACACTGGGACTGAGACACGGCCCAGACTCCTACGGGAGGCAGCAGTGGGGAATCTTGGACAATGGGGGCAACCCTGATCCAGCGACGCCGCGTGGGTGACGAAGGCCTTCGGGTTGTAAAGCCCTTTTGTCGGGGACGATGATGACGGTACCCGGCGAATC…		Geminicoccaceae bacterium CFH 77886 (94.82%; MN428134.1)
												3.	complete	1479 bp	99.19%	Roseococcus sp. strain SYP-B2431	KY928682.1	Proteobacteria	Alphaproteobacteria	Rhodospirillales	Acetobacteraceae	x	Barrnap_8|LOCUS_r00080 16S ribosomal RNA:CTGAGAGTTTGATCCTGGCTCAGAGCGAACGCTGGCGGAATGCTTAACACATGCAAGTCTCACGGGCAGCAATGTCAGTGGCGGACGGGTGAGTAACGCGTAGGAATGTGTCCTGGGATGGGGGATAACGTCGGGAAACTGGCGCTAATACCGCATATGGCCTGAGGGTCAAAGCCGCGAGGCGTCTTAGGAGCAGCCTGCGTCCGATTAGCTAGTTGGTGGGGTAAAGGCTTACCAAGGCGACGATCGGTAGCTGGTCTGAGAGGATGATCAGCCACACTGGAACTGAGACACGGTCCAGACTCCTACGGGAGGCAGCAGTGGGGAATATTGGACAATGGGCGAAAGCCTGATCCAG…		n.a.
												4.	complete	1440 bp	99.58%	Phenylobacterium muchangponense strain G1-10-20	KC494312.1	Proteobacteria	Alphaproteobacteria	Caulobacterales	Caulobacteraceae	x	Barrnap_10|LOCUS_r00100 16S ribosomal RNA:CTGAGAGTTTGATCCTGGCTCAGAGCGAACGCTGGCGGCAGGCCTAATACATGCAAGTCGAACGGCTCTTCGGAGCAGTGGCGGACGGGTGAGTAACGCGTGGGAACGTGCCCTTTGGTTCGGAACAACACAGGGAAACTTGTGCTAATACCGAATGTGCCCTTCGGGGGAAAGATTTATCGCCATTGGAGCGGCCCGCGTTGGATTAGCTAGTTGGTGGGGTAAAGGCCCACCAAGGCTACGATCCATAGCTGGTCTGAGAGGATGATCAGCCACACTGGGACTGAGACACGGCCCAGACTCCTACGGGAGGCAGCAGTAGGGAATCTTGCGCAATGGGCGAAAGCCTGACGCAGC…		n.a.
												5.	partial	1194 bp	96.40%	Pseudoxanthobacter soli strain CC4	NR_044225.1	Proteobacteria	Alphaproteobacteria	Rhizobiales	Xanthobacteraceae	x	Barrnap_11|LOCUS_r00110 16S ribosomal RNA:GATGATCAGCCACACTGGGACTGAGACACGGCCCAGACTCCTACGGGAGGCAGCAGTGGGGAATATTGGACAATGGGCGCAAGCCTGATCCAGCCATGCCGCGTGAGTGATGAAGGCCTTAGGGTTGTAAAGCTCTTTCAGCTGGGAAGATAATGACGGTACCAGCAGAAGAAGCCCCGGCTAACTTCGTGCCAGCAGCCGCGGTAATACGAAGGGGGCTAGCGTTGTTCGGAATCACTGGGCGTAAAGCGCACGTAGGCGGATCAATAAGTCAGGGGTGAAATCCCGAGGCTCAACCTCGGAACTGCCTTTGATACTGTTGACCTTGAGTCCGGGAGAGGTGAGTGGAACTCCGAG…		n.a.
maxbin.022	k__Bacteria	81.03	6.01	38807.63	69480	0.88	139	5394261	9.99		maxbin.022	none	x	x	x	x	x	x	x	x	x	x	x		n.a.
maxbin.023	o__Rhizobiales	89.03	7.31	70192.69	163484	0.90	81	5685608	9.85		maxbin.023	none	x	x	x	x	x	x	x	x	x	x	x		n.a.
maxbin.024	k__Bacteria	97.09	4.65	8294.16	13703	0.90	772	6403088	9.59		maxbin.024	1.	complete	1395 bp	94.41% ❷	Gemmata sp. Io3-3	GQ889438.1	Planctomycetes	Planctomycetia	Gemmatales	Gemmataceae	x	Barrnap_3|LOCUS_r00030 16S ribosomal RNA:TTTGAAGGGTTTGATCCTGGCTCAGAACGAACGTTGGCGGCGTGGATTAGGCATGCAAGTCGCGCGAATCCCCAGCAATGGGGGGAAGCGGCGTAAGGGGCAGTAAGGCGTGGGCAACCCACCCCCCGGTCCGGGATAGCCCGTCGAGAGACGGGGTAATACCGGGCGACACCACTTTCGGGCATCCGAGGGTGGTCAGAGGTCCGCCGCCGGGGGCGGGGCCCACGTGGTATTAGCTAGTTGGTGGGGTGACGGCCCACCAAGGCGGAGATGCCTAGCGGGTGTGAGAGCACGACCCGCGCCACTGGCACTGAGACACTGGCCAGACACCTACGGGTGGCTGCAGTCGAGGATCTTC…		n.a.
maxbin.025	o__Rhizobiales	81.69	0.75	12242.88	22567	0.89	407	4982851	9.22		maxbin.025	none	x	x	x	x	x	x	x	x	x	x	x		n.a.
maxbin.026	o__Burkholderiales	86.51	1.46	9462.31	21033	0.93	790	7475223	8.47		maxbin.026	none	x	x	x	x	x	x	x	x	x	x	x		n.a.
maxbin.027	o__Rhodospirillales	91.14	1.99	15773.11	35778	0.93	351	5536362	7.69		maxbin.027	none	x	x	x	x	x	x	x	x	x	x	x		n.a.
maxbin.028	k__Bacteria	100.0	23.67	57135.82	269900	0.88	94	5370767	6.77		maxbin.028	1.	complete	1484 bp	95.49%	Hyphomicrobium nitrativorans NL23	NR_121713.2	Proteobacteria	Alphaproteobacteria	Rhizobiales	Hyphomicrobiaceae	x	Barrnap_1|LOCUS_r00010 16S ribosomal RNA:CTGAGAGTTTGATCCTGGCTCAGAACGAACGCTGGCGGCAGGCTTAACACATGCAAGTCGAACGCACTCTTCGGAGTGAGTGGCAGACGGGTGAGTAACACGTGGGAATCTACCTGATGGTACGGAATAACACAGGGAAACTTGTGCTAATACCGTATGTGCCCCTAGGGGGAAAGATTTATCGCCATCAGATGAGCCCGCGTCGGATTAGCTAGTTGGTGGGGTAATGGCCTACCAAGGCGACGATCCGTAGCTGGTCTGAGAGGATGATCAGCCACACTGGGACTGAGACACGGCCCAGACTCCTACGGGAGGCAGCAGTGGGGAATCTTGGACAATGGGCGCAAGCCTGATCCAG…		n.a.
maxbin.029	p__Bacteroidetes	97.29	1.75	31961.7	206046	0.92	191	6104684	6.46		maxbin.029	none	x	x	x	x	x	x	x	x	x	x	x		n.a.
maxbin.030	k__Bacteria	60.69	5.17	2914.50	4751	0.90	1509	4397979	5.90		maxbin.030	none	x	x	x	x	x	x	x	x	x	x	x		n.a.
maxbin.031	k__Bacteria	3.45	0.00	7508.52	21075	0.89	86	645733	5.27		maxbin.031	none	x	x	x	x	x	x	x	x	x	x	x		n.a.
maxbin.032	f__Flavobacteriaceae	99.15	1.30	24268.60	70993	0.91	153	3713096	5.10		maxbin.032	none	x	x	x	x	x	x	x	x	x	x	x		n.a.
maxbin.033	o__Rhizobiales	74.70	6.40	8070.15	47347	0.92	672	5423141	4.60		maxbin.033	none	x	x	x	x	x	x	x	x	x	x	x		n.a.
maxbin.034	o__Cytophagales	94.12	2.19	3664.21	5628	0.89	2058	7540950	4.50		maxbin.034	1.	complete	1513 bp	95.70%	Flavobacterium pallidum strain HYN0049	CP029187.1	Bacteroidetes	Flavobacteriia	Flavobacteriales	Flavobacteriaceae	x	Barrnap_1|LOCUS_r00010 16S ribosomal RNA:ATGAAGAGTTTGATCCTGGCTCAGGATGAACGCTAGCGGCAGGCTTAACACATGCAAGTCGAGGGGTATATGGGGCTTGCCCCATAGAGACCGGCGCACGGGTGCGTAACGCGTATGCAACCTACCTTGAACAGGGGAATAGCCCAGAGAAATTTGGATTAATGCCCCATAGTATAATCGGATGGCATCATTTGATTATTAAAGTCACAACGGTTCAAGATGGGCATGCGTCCCATTAGCTGGTTGGTAAGGTAACGGCTTACCAAGGCAATGATGGGTAGGGGTCCTGAGAGGGAGATCCCCCACACTGGTACTGAGACACGGACCAGACTCCTACGGGAGGCAGCAGTGAGGAATA…		n.a.
												2.	complete	1527 bp	99.87%	Patulibacter minatonensis DSM 18081 strain KV-614	NR_041254.1	Actinobacteria	Thermoleophilia	Solirubrobacterales	Patulibacteraceae	x	Barrnap_5|LOCUS_r00050 16S ribosomal RNA:ACGGAGAGTTTGATCCTGGCTCAGGACGAACGCTGGCGGCGTGCCTAACACATGCAAGTGGAGCGACGAACCGGGGCTTGCCCCGGGGCAGAGCCGCGAACGGGTGAGTAACACGTGGGTTACCTGCCCCGATGACTGGGACAACCCGTCGAAAGACGGGCTAATACCGGATGTGCCCTTTGGGGGAAAGGAAGCTTCGGCCTCCGCATCGGGATGGGCCCGCGGCGCATTAGCTTGTTGGTGGGGTAATGGCTTACCAAGGCGACGATGCGTAGCTGGTCTGAGAGGACGATCAGCCACACTGGGACTGAGACACGGCCCAGACTCCTACGGGAGGCAGCAGTGGGGAATCTTGCAC…		n.a.
												3.	complete	1488 bp	98.25%	Nordella sp. HKS 07	CP049258.1	Proteobacteria	Alphaproteobacteria	Rhizobiales	x	x	Barrnap_7|LOCUS_r00070 16S ribosomal RNA:CTTGAGAGTTTGATCCTGGCTCAGAACGAACGCTGGCGGCAGGCTTAACACATGCAAGTCGAACGGGTGTAGCAATACATCAGTGGCAGACGGGTGAGTAACACGTGGGAACCTTCCTCGTTGTACGGAACAACTCAGGGAAACTTGAGCTAATACCGTATACGTCCGAGAGGAGAATGATTTATCGCAATGAGACGGGCCCGCGTCGGATTAGCTAGTTGGTGGGGTAACGGCCTACCAAGGCGACGATCCGTAGCTGATCTGAGAGGATGATCAGCCACACTGGGACTGAGACACGGCCCAGACTCCTACGGGAGGCAGCAGTGGGGAATCTTGGACAATGGGCGCAAGCCTGATC…		n.a.
												4.	complete	1462 bp	100.00%	Chlorogloea purpurea SAG 13.99	KM019990.1	Cyanobacteria	Oscillatoriophycideae	Chroococcales	Entophysalidaceae	deviating marker lineage = Contamination (Phylum: Cyanobaceria instead of Bacteroidetes)	Barrnap_8|LOCUS_r00080 16S ribosomal RNA:ATGGAGAGTTTGATCCTGGCTCAGGATGAACGCTGGCGGCGTGCCTAACACATGCAAGTCGAACGGTCACTTCGGTGATAGTGGCGGACGGGTGAGTAACGCGTAAGAATCTACCCACAGGACGGGGACAACAACTGGAAACGGTTGCTAATACCCGATGTGCCGAGAGGTGAAATCTAATTGGCCTGAGGAAGAGCTTGCGTCTGATTAGCTAGTTGGTAGTGTAAGGGACTACCAAGGCGACGATCAGTAGCTGGTCTGAGAGGATGAGCAGCCACACTGGGACTGAGACACGGCCCAGACTCCTACGGGAGGCAGCAGTGGGGAATTTTCCGCAATGGGCGAAAGCCTGACGGAG…		n.a.
												5.	partial	863 bp	98.49%	Spirosoma pollinicola strain Ha7	CP025096.1	Bacteroidetes	Cytophagia	Cytophagales	Cytophagaceae	x	Barrnap_11|LOCUS_r00110 16S ribosomal RNA:CAGGATGAAGGCGCTCAGCGTTGTAAACTGCTTTTACTGGTGAAGAAAGCTTGTCCTGCGGGATGATTTGACGGTATCCAGGGAATAAGCACCGGCTAACTCCGTGCCAGCAGCCGCGGTAATACGGAGGGTGCAAGCGTTGTCCGGATTTATTGGGTTTAAAGGGTGCGTAGGTGGTCATTTAAGTCTGATTTGAAAGCAGGCGGCTTAACCGTCTGATGTGGTTGGAAACTGAATGACTTGAATGGGTTGGCGGTAGCCGGAATGGGTCATGTAGCGGTGAAATGCATAGATATGACCCGGAACACCGATTGCGAAGGCAGGCTACTACGACTTGATTGACACTGAGGCACGAGA…		n.a.
												6.	partial	974 bp	100.00%	Variovorax paradoxus strain XB3	HQ845986.1	Proteobacteria	Betaproteobacteria	Burkholderiales	Comamonadaceae	x	Barrnap_14|LOCUS_r00140 16S ribosomal RNA:TATAGAGTTTGATCCTGGCTCAGATTGAACGCTGGCGGCATGCCTTACACATGCAAGTCGAACGGCAGCGCGGGAGCAATCCTGGCGGCGAGTGGCGAACGGGTGAGTAATACATCGGAACGTGCCCAATCGTGGGGGATAACGCAGCGAAAGCTGTGCTAATACCGCATACGATCTACGGATGAAAGCAGGGGATCGCAAGACCTTGCGCGAATGGAGCGGCCGATGGCAGATTAGGTAGTTGGTGAGGTAAAGGCTCACCAAGCCTTCGATCTGTAGCTGGTCTGAGAGGACGACCAGCCACACTGGGACTGAGACACGGCCCAGACTCCTACGGGAGGCAGCAGTGGGGAATTT…		n.a.
maxbin.035	o__Rhodospirillales	94.99	10.47	6533.13	19192	0.91	1054	6885915	4.19		maxbin.035	none	x	x	x	x	x	x	x	x	x	x	x		n.a.
maxbin.036	o__Sphingomonadales	96.32	8.98	3654.90	14342	0.90	1215	4440707	3.75		maxbin.036	none	x	x	x	x	x	x	x	x	x	x	x		n.a.
maxbin.037	p__Actinobacteria	88.51	9.22	1690.11	2301	0.90	2740	4630901	3.71		maxbin.037	none	x	x	x	x	x	x	x	x	x	x	x		n.a.
maxbin.038	o__Rhizobiales	77.79	36.13	3033.31	7199	0.92	1709	5183927	3.19		maxbin.038	none	x	x	x	x	x	x	x	x	x	x	x		n.a.
maxbin.039	k__Bacteria	52.95	29.31	1351.69	1752	0.92	1661	2245157	2.39		maxbin.039	none	x	x	x	x	x	x	x	x	x	x	x		n.a.
maxbin.040	k__Bacteria	69.78	52.59	1278.77	1687	0.92	6218	7951397	2.34		maxbin.040	none	x	x	x	x	x	x	x	x	x	x	x		n.a.
maxbin.041	k__Bacteria	27.29	15.08	1222.82	1533	0.92	1800	2201081	2.24		maxbin.041	none	x	x	x	x	x	x	x	x	x	x	x		n.a.
maxbin.042	k__Bacteria	63.95	54.89	1067.38	1222	0.86	7842	8370395	2.07		maxbin.042	none	x	x	x	x	x	x	x	x	x	x	x		n.a.
maxbin.043	k__Bacteria	32.71	5.17	913.42	1002	0.93	4151	3791608	1.75		maxbin.043	none	x	x	x	x	x	x	x	x	x	x	x		n.a.
maxbin.044	k__Bacteria	39.66	4.89	941.11	1039	0.86	4490	4225598	1.74		maxbin.044	1.	complete	1471 bp	89.53% ❷	Burkholderia tropica strain QTYC56b	KM974662.1	Proteobacteria	Betaproteobacteria	Burkholderiales	Burkholderiaceae	x	Barrnap_1|LOCUS_r00010 16S ribosomal RNA:TGGAGAGTTTGATCCTGGCTCAGGATCAACGCTGGCGGCGTGCCTAATGCATGCAAGTCGAGCGGGGTGACCTTCGGGTCGCTTACGCGGCGGACGGGTGCGGAACACGTGGGCAACCTGCCCTGAGGTGGGGGATAGCCGGTGGAAACACCGGGTAATTCCGCATAAGGTCACAGACCGGAGGGTGTGTGAGGAAAGGGTCTTCGGACTCGCCTTGGGAGGGGCCTGCGGCCGATTAGCTAGACGGTGGGGTAACGGCCTACCGTGGCGATGATCGGTAGCTGGTCTGAGAGGACGGCCAGCCACACGGGGACTGAGACACGGCCCCGACTCCTACGGGAGGCAGCAGCAAGGAATC…		n.a.
												2.	partial	1244 bp	99.12%	Pseudonocardia sp. HN51	LC260150.1	Actinobacteria	Actinobacteria	Pseudonocardiales	Pseudonocardiaceae	x	Barrnap_3|LOCUS_r00030 16S ribosomal RNA:AGCTTGTTGGTGGGGTGATGGCCTACCAAGGCGGTGACGGGTAGCCGGCCTGAGAGGGCGACCGGCCACACTGGGACTGAGACACGGCCCAGACTCCTACGGGAGGCAGCAGTGGGGACTCTTGCGCAATGGGCGGAAGCCTGACGCAGCGACGCCGCGTGGGGGATGACGGCCTTCGGGTTGTAAACCTCTTTCGCCAGGGACGAAGAGCAATTGACGGTACCTGGAGAAGAAGCACCGGCCAACTACGTGCCAGCAGCCGCGGTAACACGTAGGGTGCGAGCGTTGTCCGGAATTATTGGGCGTAAAGAGCTCGTAGGCGGTGTGTCGCGTCGGCCGTGAAAACTTGGGGCTTAAC…		n.a.
maxbin.045	g__Mycobacterium	19.70	1.76	721.45	767	0.91	2777	2003453	1.53		maxbin.045	none	x	x	x	x	x	x	x	x	x	x	x		n.a.
C) Gomphosphaeria aponina DSM 107014 (JP213)
Binning Results												16S-rRNA Genes				BLASTN		Taxonomy
bin	marker lineage	Completeness	Contamination	Mean contig length	N50 (contigs)	Coding density	# contigs	Genome size	Coverage		Bin	16S		16S (nt)	16S (%)	Closest relative	Accession	Phylum	Class	Order	Family	Comment	16S-rRNA Sequence		Next relative without taxonomic affiliation (16S identity [%]; Accession)
maxbin.001	c__Alphaproteobacteria	73.04	0.43	60045.89	271625	0.93	66	3963029	216.46		maxbin.001	1.	partial	906 bp	99.56%	Lacibacterium sp. strain SS2-100	KY012264.1	Proteobacteria	Alphaproteobacteria	Rhodospirillales	Rhodospirillaceae	x	Barrnap_1|LOCUS_r00010 16S ribosomal RNA:CTGAGAGTTTGATCCTGGCTCAGAACGAACGCTGGCGGCATGCCTAACACATGCAAGTCGAACGCCTGTAGCAATACAGGAGTGGCAGACGGGTGCAAAACGCGTGGAAACCTATCCTTGGGTTCGGAATAACCGCGGGAAACTGCGGCTAATACCGGATACGTCCTTCGGGAGAAAGATTTATCGCCCATTGAGGGGTCCGCGTCTGATTAGCTAGTTGGTGAGGTAATGGCTCACCAAGGCGACGATCAGTAGCTGGTCTGAGAGGATGATCAGCCACACTGGAACTGAGACACGGTCCAGACTCCTACGGGAGGCAGCAGTGGGGAATATTGGACAATGGGCGCAAGCCTGATCC…		n.a.
maxbin.002	c__Alphaproteobacteria	44.06	6.96	17970.59	213996	0.91	99	1779088	152.25		maxbin.002	1.	partial	966 bp	100.00%	Gomphosphaeria aponina SAG 52.96	KM019999.1	Cyanobacteria	Oscillatoriophycideae	Chroococcales	Gomphosphaeriaceae	deviating marker lineage = Contamination (Phylum: Cyanobaceria instead of Proteobacteria)	Barrnap_1|LOCUS_r00010 16S ribosomal RNA:ATGGAGAGTTTGATCCTGGCTCAGGATGAACGCTGGCGGTATGCCTAACACATGCAAGTCGAACGGTTCCTTCGGGGATAGTGGCGGACGGGTGAGTAACGCGTGAGAATCTGCCTTCAGGATGGGGACAACAGTGGGAAACTGCTGCTAACACCCAATAGGCCGAGAGGTAAAAAATTTATTGCCTGAAGAGGAGCTCGCGTCTGATTAGCTAGTTGGTAGGGTAAAGGCTTACCAAGGCAACGATCAGTAGCTGGTCTGAGAGGATGAGCAGCCACACTGGGACTGAGACACGGCCCAGACTCCTACGGGAGGCAGCAGTGGGGAATTTTCCGCAATGGGCGAAAGCCTGACGGAG…		n.a.
												2.	partial	940 bp	98.94%	Lacibacterium sp. strain SS2-100	KY012264.1	Proteobacteria	Alphaproteobacteria	Rhodospirillales	Rhodospirillaceae	x	Barrnap_2|LOCUS_r00020 16S ribosomal RNA:GGGCGTAAAGGGCGCGTAGGCGGTTTCGATAGTCAGGCGTGAAATCCCAGGCTCAACCTGGGAATTGCGCTTGATACTGCGAGACTTGAGTGAGGGAGAGGATAGTGGAATTCCCAGTGTAGAGGTGAAATTCGTAGATATTAGGAAGAACACCAGTGGCGAAGGCGGCTGACTGGTCCGGTACTGACGCTGAGGTGCGAAAGCGTGGGGAGCAAACAGGATTAGATACCCTGGTAGTCCACGCTGTAAACGATGTGTGCTAGACGTCGGGAAGCCTAGCTTCTCGGTGTCGCAACTAACGCGATAAGCACACCGCCTGGGGAGTACGGTCGCAAGATTAAAACTCAAAGGAATTGAC…		n.a.
maxbin.003	p__Cyanobacteria	97.82	0.11	7177.60	20142	0.83	746	5354489	85.91		maxbin.003	none	x	x	x	x	x	x	x	x	x	x	x		n.a.
maxbin.004	c__Alphaproteobacteria	100.00	5.55	15162.69	460867	0.89	277	4200065	58.22		maxbin.004	1.	complete	1453 bp	97.94%	Hyphomonas sp. CACIAM 19H1	CP016437.1	Proteobacteria	Alphaproteobacteria	Rhodobacterales	Hyphomonadaceae	x	Barrnap_3|LOCUS_r00030 16S ribosomal RNA:TTGAGAGTTTGATTCTGGCTCAGAACGAACGCTGGCGGCAGGCCTAACACATGCAAGTCGAACGATATAGTGGCAGACGGGTGAGTAACGCGTGGGAACGTACCTTTCACTACGGAATAGCTCCGGGAAACTGGTGGTAATACCGTATACGCCCTTAGGGGGAAAGATTTATCGGTGAAAGATCGGCCCGCGTTGGATTAGCTAGTTGGTGAGGTAATGGCTCACAAAGGCGACGATCCATAGCTGGTCTGAGAGGATGATCAGCCACACTGGGACTGAGACACGGCCCAGACTCCTACGGGAGGCAGCAGTGGGGAATCTTGCACAATGGGCGAAAGCCTGATGCAGCCATGCCGCG…		n.a.
maxbin.005	c__Alphaproteobacteria	94.48	4.22	11322.87	149624	0.90	247	2796749	49.08		maxbin.005	1.	complete	1484 bp	96.43%	Hyphomicrobium nitrativorans NL23	NR_121713.2	Proteobacteria	Alphaproteobacteria	Rhizobiales	Hyphomicrobiaceae	x	Barrnap_3|LOCUS_r00030 16S ribosomal RNA:TTTGAGAGTTTGATCCTGGCTCAGAACGAACGCTGGCGGCAGGCCTAACACATGCAAGTCGAACGCTGTAGCAATACAGAGTGGCAGACGGGTGAGTAACGCGTGGGAATCTTCCTATCGGTACGGAATAGCTCAGGGAAACTTGGGGTAATACCGCATACGCCCTTCGGGGGAAAGATTTATCGCCGATAGATGAGCCCGCGTCTGATTAGCTAGTTGGTGAGGTAATGGCTCACCAAGGCGACGATCAGTAGCTGGTCTGAGAGGATGACCAGCCACACTGGGACTGAGACACGGCCCAGACTCCTACGGGAGGCAGCAGTGGGGAATATTGGACAATGGGCGCAAGCCTGATCCA…		n.a.
												2.	complete	1325 bp	99.55%	Brevundimonas sp. strain LA-55	MH094643.1	Proteobacteria	Alphaproteobacteria	Caulobacterales	Caulobacteraceae	x	Barrnap_4|LOCUS_r00040 16S ribosomal RNA:CTGAGAGTTTGATCCTGGCTCAGAGCGAACGCTGGCGGCAGGCCTAACACATGCAAGTCGAACGAGGTCTTCGGACCTAGTGGCGGACGGGTGAGTAACACGTGGGAACGTGCCCTTTGGTACGGAATAACTCAGGGAAACTTGAGCTAATACCGTATGTGCCCTTCGGGGGAAAGATTTATCGCCATTGGAGCGGCCCGCGTCTGATTAGCTAGTTGGTGAGGTAATGGCTCACCAAGGCGACGATCAGTAGCTGGTCTGAGAGGATGACCAGCCACATTGGGACTGAGACACGGCCCAAACTCCTACGGGAGGCAGCAGTGGGGAATCTTGCGCAATGGGCGAAAGCCTGACGCAG…		n.a.
												3.	complete	1400 bp	96.93%	Hydrogenophaga sp. BPS33	CP044549.1	Proteobacteria	Betaproteobacteria	Burkholderiales	Comamonadaceae	deviating marker lineage = Contamination (Class: Betaproteobacteria instead of Alphaproteobacteria)	Barrnap_5|LOCUS_r00050 16S ribosomal RNA:TAAAGAGTTTGATCCTGGCTCAGATTGAACGCTGGCGGCATGCTTTACACATGCAAGTCGAACGGTAACAGGCCGCAAGGTGCTGACGAGTGGCGAACGGGTGAGTAATGCATCGGAACGTGCCCAGTCGTGGGGGATAACGCAGCGAAAGCTGCGCTAATACCGCATACGATCTGTGGATGAAAGCGGGGGACCGTAAGGCCTCGCGCGATTGGAGCGGCCGATGTCAGATTAGGTAGTTGGTGGGGTAAAGGCTCACCAAGCCGACGATCTGTAGCTGGTCTGAGAGGACGACCAGCCACACTGGGACTGAGACACGGCCCAGACTCCTACGGGAGGCAGCAGTGGGGAATTTTGG…		n.a.
maxbin.006	o__Burkholderiales	99.53	1.4	12355.27	290590	0.91	378	4670292	34.15		maxbin.006	none	x	x	x	x	x	x	x	x	x	x	x		n.a.
maxbin.007	o__Rhizobiales	98.54	2.51	20800.44	185663	0.89	174	3619276	29.06		maxbin.007	1.	partial	1158 bp	93.26%	Phreatobacter sp. NMCR1094	CP039865.1	Proteobacteria	Alphaproteobacteria	x	x	deviating marker lineage = Contamination (Class: Alphaproteobacteria instead of Betaproteobacteria)	Barrnap_1|LOCUS_r00010 16S ribosomal RNA:CTTGAGAGTTTGATCCTGGCTCAGAACGAACGCTGGCGGCAGGCTTAACACATGCAAGTCGAACGGACGTAGCAATACGTTAGTGGCAGACGGGTGAGGAACACGTGGGAACATCCCTTTCAGTTCGGAATAACTCAGGGAAACTTGAGCTAATACCGGATACGTCCTTCGGGAGAAAGATTTATCGCTGAAAGATTGGCCCGCGTCTGATTAGCTAGTTGGTGAGGTAACGGCTCACCAAGGCTACGATCAGTAGCTGATCTGAGAGGATGATCAGCCACATTGGGACTGAGACACGGCCCAAACTCCTACGGGAGGCAGCAGTGGGGAATATTGGACAATGGGCGCAAGCCTGATC…		n.a.
maxbin.008	p__Bacteroidetes	97.94	0.00	82265.98	234496	0.92	40	3290639	20.36		maxbin.008	1.	complete	1521 bp	96.25%	Ohtaekwangia sp. Y	LC349727.1	Bacteroidetes	Cytophagia	Cytophagales	Cytophagaceae	x	Barrnap_3|LOCUS_r00030 16S ribosomal RNA:ATGGAGAGTTTGATCCTGGCTCAGGATGAACGCTAGCGGCAGGCCTAATACATGCAAGACGAACGGTAAGAGTTGTAGCAATACGACTCCTAGAGTGTCGCAAGGGTGCGTAACACGTATGCAATCTACCCTGTACAGGAGTATAGCTCCCCGAAAGGGGAATTAACCCTCCATAATATCGAGTTGTGGCATCACAATTCGCTTAAAACTGAGGTGGTACAGGATGAGCATGCGTCTGATTAGTTAGTTGGTGAGGTAACGGCTCACCAAGACGATGATCAGTAGGGGAACTGAGAGGTTGATCCCCCACACTGGCACTGAGATACGGGCCAGACTCCTACGGGAGGCAGCAGTAGGG…		n.a.
												2.	complete	1497 bp	88.11% ❷	Adhaeribacter sp. strain R-68225	KY386541.1	Bacteroidetes	Cytophagia	Cytophagales	Hymenobacteraceae	x	Barrnap_6|LOCUS_r00060 16S ribosomal RNA:ACGGAGAGTTTGATCCTGGCTCAGGATGAACGCTAGCGGCAGGCCTAATACATGCAAGTCGAACGGTTATAGGAATTAGCAATAGTTTTTATGATAGTGGCGCACGGGTGCGTAACGCGTATGCAACCTACCTTCAATTGGGGGATAACTTCGGGAAACTGGAATTAATACCGCATAAGATAGTAATGCTTCATGGCATAGCTATTAAAGATTTATCGATTGAAGATGGGCATGCGTGACATTAGTTAGTTGGTGAGGTAACGGCTCACCAAGACTTCGATGTCTAGGGGTTCTGAGAGGATGATCCCCCACACTGGTACTGAGATACGGACCAGACTCCTACGGGAGGCAGCAGTAG…		n.a.
												3.	complete	1526 bp	85.32%* ❷	Pedobacter sp. strain JDX94	MH569439.2	Bacteroidetes	Sphingobacteriia	Sphingobacteriales	Sphingobacteriaceae	x	Barrnap_10|LOCUS_r00100 16S ribosomal RNA:ACGGAGAGTTTGATCCTGGCTCAGGATGAACGCTAGCGGCAGGCCTAATACATGCAAGTCGAGGGGCAGCGGGAATAGCAATATTTGCCGGCGACCGGCGCACGGGTGCGTAACACGTATACAATCTGCCCATATCAGGGGGATAGCCCGGAGAAATCCGGATTAATACCCCATAATAGTAGCCACGGCATCGTGGTTATTTGAAAGCTACGGCGGATATGGATGAGTATGCGTCTGATTAGTTAGTTGGTGAGGTAACGGCTCACCAAGACCACGATCAGTAGGGGATCTGAGAGGACTACCCCCCACACGGATACTGAGACACGGATCCGACTCCTACGGGAGGCAGCAGTAAGG…		Tuber borchii symbiont b-17BO (89.84%; AF070444.1)
maxbin.009	o__Sphingomonadales	98.16	1.02	47359.49	69906	0.90	92	4357073	18.03		maxbin.009	1.	complete	1482 bp	99.60%	Sphingopyxis sp. C-1	AB161684.1	Proteobacteria	Alphaproteobacteria	Sphingomonadales	Sphingomonadaceae	x	Barrnap_1|LOCUS_r00010 16S ribosomal RNA:CTTGAGAGTTTGATCCTGGCTCAGAACGAACGCTGGCGGCATGCCTAACACATGCAAGTCGAACGAAGTCTTCGGACTTAGTGGCGCACGGGTGCGTAACGCGTGGGAATCTGCCCTTGGGTACGGAATAACTCAGAGAAATTTGTGCTAATACCGTATAATGTCTTCGGACCAAAGATTTATCGCCCAAGGATGAGCCCGCGTAAGATTAGCTAGTTGGTGGGGTAAAAGCCTACCAAGGCGACGATCTTTAGCTGGTCTGAGAGGATGATCAGCCACACTGGGACTGAGACACGGCCCAGACTCCTACGGGAGGCAGCAGTGGGGAATATTGGACAATGGGCGAAAGCCTGATCCA…		n.a.
maxbin.010	c__Betaproteobacteria	95.91	1.50	46343.84	154090	0.89	89	4124602	18.00		maxbin.010	1.	partial	849 bp	91.17%	Stella sp. ATCC 35155	AP019701.1	Proteobacteria	Alphaproteobacteria	Rhodospirillales	Acetobacteraceae	deviating marker lineage = Contamination (Class: Alphaproteobacteria instead of Betaproteobacteria)	Barrnap_3|LOCUS_r00030 16S ribosomal RNA:AGATATGCGGAGGAACACCGATGGCGAAGGCAATCCCCTGGGCCTGCACTGACGCTCATGCACGAAAGCGTGGGGAGCGAACAGGATTAGATACCCTGGTAGTCCACGCCGTAAACGGTGGGAACTAGATGTGGGGTCCGTTCCACGGATTCCGTGTCGCAGCTAACGCATTAAGTTCCCCGCCTGGGGAGTACGGCCGCAAGGCTAAAACTCAAAGGAATTGACGGGGGCCCGCACCAGCGGTGGAGCATGTGGTTTAATTCGAAGCAACGCGCAGAACCTTACCAGCCCTTGACATGGGGAGTATGGGCCTGAGAGATCGGGTCCTTCAGTTCGGCTGGCTCCCGCACAGGTGCTG…		n.a.
maxbin.011	o__Rhodospirillales	99.00	1.00	166302.73	2733908	0.91	26	4323871	16.20		maxbin.011	1.	complete	1489 bp	90.19% ❷	Haematospirillum jordaniae strain H5569	NR_145528.1	Proteobacteria	Alphaproteobacteria	Rhodospirillales	Rhodospirillaceae	x	Barrnap_1|LOCUS_r00010 16S ribosomal RNA:CTTGAGAGTTTGATCCTGGCTCAGAACGAACGCTGGCGGCAGGCTTAACACATGCAAGTCGAACGAGAGTAGCAATACTCTAGTGGCGCACGGGTGCGTAACGCGTGGGAACCTTCCTCGTAGTTCGGAATAACTCAGGGAAACTTGGGCTAATACCGAATGCCTCCTTCGGGAGAAAGATTTATCGCTACGAGATGGGCCCGCGTCAGATTAGGTAGTTGGTAGGGTAACGGCCTACCAAGCCGACGATCTGTAGCTGGTCTGAGAGGATGATCAGCCACACTGGGACTGAGACACGGCCCAGACTCCTACGGGAGGCAGCAGTGGGGAATATTGGACAATGGGGGCAACCCTGATC…		n.a.
												2.	complete	1544 bp	94.04% ❷	Denitratisoma sp. DHT3	CP020914.1	Proteobacteria	Betaproteobacteria	Nitrosomonadales	Sterolibacteriaceae	deviating marker lineage = Contamination (Class: Betaproteobacteria instead of Alphaproteobacteria)	Barrnap_6|LOCUS_r00060 16S ribosomal RNA:TGAAGAGTTTGATCCTGGCTCAGATTGAACGCTGGCGGAATGCTTTACACATGCAAGTCGAGCGGCAGCGCGGGGGCAACCCTGGCGGCGAGCGGCGAACGGGTGAGTAATACATCGGAACGTATCCTGGAGTGGGGGATAGCTCGGCGAAAGCCGGATTAATACCGCATAAGCTCTGAGGAGGAAAGCGGGGGACCGTAAGGCCTCGCGCTGCAGGAGCGGCCGATGTCGGATTAGCTAGTAGGTAGGGTAAAGGCCTACCTAGGCGACGATCCGTAGCTGGTCTGAGAGGATGATCAGCCACACTGGGACTGAGACACGGCCCAGACTCCTACGGGAGGCAGCAGTGGGGAATTTT…		n.a.
												3.	complete	1494 bp	90.90%* ❷	Hypericibacter adhaerens strain R5959	CP042582.1	Proteobacteria	Alphaproteobacteria	Rhodospirillales	Rhodospirillaceae	x	Barrnap_7|LOCUS_r00070 16S ribosomal RNA:CTGAGAGTTTGATCCTGGCTCAGAACGAACGCTGGCGGCATGCCTAACACATGCAAGTCGAACGGATGGTCGCAAGACCATTAGTGGCGGACGGGTGCGTAACGCGTGGGAACCTGCCCTGAAGTTCGGAATAACTGCGGGAAACTGCAGCTAATACCGGATGTGGCCTGAGGGCCAAAGGGGAAACTCGCTTCAGGAGGGGCCCGCGTCCGATTAGCTAGTTGGTGAGGTAACGGCTCACCAAGGCGATGATCGGTAGCTGGTCTGAGAGGACGACCAGCCACACTGGAACTGAGATACGGTCCAGACTCCTACGGGAGGCAGCAGTGGGGAATATTGGACAATGGGGGCAACCCTG…		Rhodospirillaceae bacterium HEG -6 10 (93.31%; KT626442.1)
												4.	partial	977 bp	88.95%	Ferrovibrio terrae strain K5	CP041636.1	Proteobacteria	Alphaproteobacteria	Rhodospirillales	Rhodospirillaceae	x	Barrnap_10|LOCUS_r00100 16S ribosomal RNA:CTGAGAGTTTGATCCTGGCTCAGAACGAACGCTGGCGGCAGGCCTAACACATGCAAGTCGAACGCCCGTAGCAATACGGGAGTGGCGCACGGGTGAGTAACGCGTGGGAACCTACCCTTTGGTTCGGGACAACCCAGGGAAACTTGGGCTAATACCGGATGAGCTTCCAGGTCCGCGAGGATTTGGAAGGAAAGATTCATCGCCGAAGGCGGGGCCCGCGTCGGATTAGGTAGTTGGTGAGGTAACGGCTCACCAAGCCTGCGATCCGTAGCCGGTCTGAGAGGATGATCGGCCACACTGGGACTGAGACACGGCCCAGACTCCTACGGGAGGCAGCAGTGGGGAATATTGGACAAT…		n.a.
maxbin.012	c__Alphaproteobacteria	87.28	3.91	64091.13	152206	0.91	78	4999108	11.07		maxbin.012	none	x	x	x	x	x	x	x	x	x	x	x		n.a.
maxbin.013	k__Bacteria	98.28	8.62	30491.92	80952	0.88	139	4238377	8.86		maxbin.013	1.	partial	1291 bp	99.77%	Asprobacter aquaticus strain DRW22-8	NR_159164.1	Proteobacteria	Alphaproteobacteria	Rhodobacterales	Hyphomonadaceae	x	Barrnap_1|LOCUS_r00010 16S ribosomal RNA:CTGAGAGTTTGATTCTGGCTCAGAACGAACGCTGGCGGCAGGCTTAACACATGCAAGTCGAACGCCCCGCAAGGGGAGTGGCAGACGGGTGAGTAACGCGTGGGAACGTGCCCTTCGCTTCGGAATAGCCCCGGGAAACTGGGAGTAATACCGGATACGCCGTATTGGGAAAGATTTATCGGCGAAGGATCGGCCCGCGTTAGATTAGCTAGTTGGCGGTGTAATGGACCACCAAGGCTACGATCTATAGCTGGTCTGAGAGGATGATCAGCCACACTGGGACTGAGACACGGCCCAGACTCCTACGGGAGGCAGCAGTGGGGAATCTTGGACAATGGGCGCAAGCCTGATCCAGCCA…		n.a.
maxbin.014	k__Bacteria	97.44	4.01	39458.56	136392	0.94	108	4261525	8.81		maxbin.014	1.	complete	1554 bp	91.76% ❷	Luteitalea pratensis strain DSM 100886	CP015136.1	Acidobacteria	Vicinamibacteria	x	Vicinamibacteraceae	x	Barrnap_3|LOCUS_r00030 16S ribosomal RNA:CTTGAGAGTTTGATCCTGGCTCAGAATCAACGCTGGCGGCGTGCCTAACACATGCAAGTCGAACGCGAAAGTGGAGCAATCCATGAGTAGAGTGGCAAACGGGTGAGTAACACGTGGGCGACCTACCTCAGAGTGGGGGATAACCTTCCGAAAGGAGGGCTAATACCGCATGACATCCCGTGTTTGGATACACGGAGATCAAAGCCGGGGATCGCAAGACCTGGCGCTTGGAGAGGGGCCCGCGTCCGATTAGCTAGTTGGTGAGGTAACGGCTCACCAAGGCTCCGATCGGTATCCGGCCTGAGAGGGCGGACGGACACACTGGAACTGAGACACGGTCCAGACTCCTACGGGAGGC…		n.a.
												2.	complete	1517 bp	99.87%	Pseudonocardia sp. AL041005-10	CP011862.1	Actinobacteria	Actinobacteria	Pseudonocardiales	Pseudonocardiaceae	x	Barrnap_6|LOCUS_r00060 16S ribosomal RNA:TTGGAGAGTTTGATCCTGGCTCAGGACGAACGCTGGCGGCGTGCTTAACACATGCAAGTCGAGCGGTAAGGCCCTTTCGGGGGTACACGAGCGGCGAACGGGTGAGTAACACGTGGGTGACCTGCCCTCCACTCTGGGATAAGCCCGGGAAACTGGGTCTAATACCGGATAGGACCACTGATCGCATGGTTGGTGGTGGAAAGTTTTTTCGGTGGGGGATGGGCCCGCGGCCTATCAGCTTGTTGGTGGGGTGATGGCCTACCAAGGCGGTGACGGGTAGCCGGCCTGAGAGGGCGACCGGCCACACTGGGACTGAGACACGGCCCAGACTCCTACGGGAGGCAGCAGTGGGGACTAT…		n.a.
maxbin.015	o__Rhodospirillales	96.14	1.18	19297.88	50362	0.93	246	4747279	8.55		maxbin.015	none	x	x	x	x	x	x	x	x	x	x	x		n.a.
maxbin.016	k__Bacteria	100.00	7.22	15966.60	169131	0.93	215	3432820	7.70		maxbin.016	1.	partial	778 bp	78.41%	Naegleria jadini isolate 7858	AY376154.1	Heterolobosea	x	x	Vahlkampfiidae	amoeba, different marker lineage = eukaryotic bin	Barrnap_3|LOCUS_r00030 16S ribosomal RNA:CATGGGTTTTATTCTGGCTCGGAGTGAATGCTACAGAACACACTTAACACATGCAAGTTTAACATCCCATTAGGGATGTGGCGAACGGGTGAGTAGTACATAATGAATACTCCTAAAAGTACGGGATAAGTTGGTTTATTATAAACTATAAATACCGTATAAACAAAGATTATTTTTAGTTAAAGTAAAAATCGCTTTTAGAGTTTCTTATGGAGTTTTAGGTAGTTGGTAAGGTAGTAGCTTACCAAGCCAAAAATGCTTAGCTGGACTGAGAGGTTGTTCAGCCACAAAGGGACTGAGACACGGCCCTTTTTCCTTTTGGATACAGCAGTGAGGAATCTTGGGCAATGAGCGCAAG…		n.a.
maxbin.017	k__Bacteria	22.41	0.00	11884.49	17772	0.89	45	534802	6.04		maxbin.017	none	x	x	x	x	x	x	x	x	x	x	x		n.a.
maxbin.018	k__Bacteria	100.00	16.24	3512.70	143447	0.90	1862	6540655	5.26		maxbin.018	1.	partial	983 bp	99.90%	Fumarolamoeba ceborucoi FUM1 18S	FR719836.1	Heterolobosea	x	x	Vahlkampfiidae	amoeba, different marker lineage = eukaryotic bin	Barrnap_1|LOCUS_r00010 16S ribosomal RNA:AAACAGGAGCCAGGAAGAGGACTCTGGTATTGCGCGTCTAGAGGTGAAATTCCGACATTTTCGCAAGACGAACGGAGGCGTAGGCTGTCATAGCCCATCACATCTTTATTGATCAGGAACGAAAGTCAGGGGATCGAAGATGATTAGATACCGTCGTAGTCCTGACCGTAAACGATACTAACTCGAGTTTGAGTGTGATACTTGTTTAGACGATCGACACAGAATCAAAGGGAAACCGTTAAGTCTTTGGGTTCTGGGGGGAGTATAGTCGCAAGGCCGAAACTTAAAGGAATTGACGGAAAGACACCACCAGGAGTGGAGTTTGCGGCTTAATTCGACTCAACGCGGGAAAACTCAC…		n.a.
maxbin.019	k__Bacteria	93.10	53.26	11183.97	25616	0.90	671	7504445	4.41		maxbin.019	1.	partial	922 bp	99.35%	Mesorhizobium sp. Pch-S	CP029562.1	Proteobacteria	Alphaproteobacteria	Rhizobiales	Phyllobacteriaceae	x	Barrnap_3|LOCUS_r00030 16S ribosomal RNA:ATGAGAGTTTGATCCTGGCTCAGAACCCACGCTGGCGGCAGGCTTAACACATGCAAGTCGAGCGCCCCGCAAGGGGAGCGGCAGACGGGTGAGTAACGCGTGGGAATCTACCCATCACTACGGAACAACTCCGGGAAACTGGAGCTAATACCGTATACGTCCTTCGGGAGAAAGATTTATCGGTGATGGATGAGCCCGCGTTGGATTAGCTAGTTGGTGGGGTAATGGCCTACCAAGGCGACGATCCATAGCTGGTCTGAGAGGATGATCAGCCACACTGGGACTGAGACACGGCCCAGACTCCTACGGGAGGCAGCAGTGGGGAATATTGGACAATGGGCGAAAGCCTGATCCAGCC…		n.a.
maxbin.020	o__Rhizobiales	90.56	11.41	3959.19	7646	0.90	984	3895842	3.58		maxbin.020	none	x	x	x	x	x	x	x	x	x	x	x		n.a.
maxbin.021	o__Sphingomonadales	91.33	5.82	4144.33	7734	0.92	682	2826431	3.29		maxbin.021	none	x	x	x	x	x	x	x	x	x	x	x		n.a.
maxbin.022	k__Bacteria	67.24	11.21	2661.46	8138	0.92	1569	4175832	3.19		maxbin.022	none	x	x	x	x	x	x	x	x	x	x	x		n.a.
maxbin.023	k__Bacteria	47.13	5.17	1718.03	2355	0.91	2212	3800276	3.11		maxbin.023	none	x	x	x	x	x	x	x	x	x	x	x		n.a.
maxbin.024	k__Bacteria	82.76	39.44	1414.34	1721	0.90	2377	3361894	2.64		maxbin.024	none	x	x	x	x	x	x	x	x	x	x	x		n.a.
maxbin.025	o__Actinomycetales	81.14	4.53	1551.03	1998	0.90	1243	1927931	2.28		maxbin.025	1.	complete	1516 bp	98.35%	Aeromicrobium erythreum strain AR18	CP011502.1	Actinobacteria	Actinobacteria	Propionibacteriales	Nocardioidaceae		Barrnap_3|LOCUS_r00030 16S ribosomal RNA:ACGGAGAGTTTGATCCTGGCTCAGGACGAACGCTGGCGGCGTGCTTAACACATGCAAGTCGAGCGGTAAGGCCACTTCGGTGGTACACGAGCGGCGAACGGGTGAGTAACACGTGAGCAACCTGCCCTTCTCTTCGGAATAAGCGTTGGAAACGACGTCTAATGCCGAATATGACTTCCTTTTGCATGATTGGAAGTGGAAAGCTCCGGCGGAGAGGGATGGGCTCGCGGCCTATCAGCTAGTTGGTGTGGGTAATGGCCCACCAAGGCGACGACGGGTAGCCGGCCTGAGAGGGTGACCGGCCACACTGGGACTGAGACACGGCCCAGACTCCTACGGGAGGCAGCAGTGGGGAATA…		n.a.
												2.	complete	1476 bp	98.58%	Devosia psychrophila strain Cr7-05	NR_117516.1	Proteobacteria	Alphaproteobacteria	Rhizobiales	Hyphomicrobiaceae	deviating marker lineage = Contamination (Phylum: Proteobacteria instead of Actinobacteria)	Barrnap_6|LOCUS_r00060 16S ribosomal RNA:CTTGAGAGTTTGATCCTGGCTCAGAACGAACGCTGGCGGCAGGCTTAACACATGCAAGTCGAACGCCCCGCAAGGGGAGTGGCAGACGGGTGAGTAACGCGTGGGAATCTACCTAGTTCTACGGAACAACAGAGGGAAACTTCTGCTAATACCGTATACGCCCTACGGGGGAAAGATTTATCGGAATTAGATGAGCCCGCGTAAGATTAGCTAGTTGGTGGGGTAATGGCCTACCAAGGCGACGATCTTTAGCTGGTCTGAGAGGATGATCAGCCACACTGGGACTGAGACACGGCCCAGACTCCTACGGGAGGCAGCAGTGGGGAATATTGGACAATGGGCGCAAGCCTGATCCAGC…		n.a.
												3.	partial	855 bp	92.40%	Nitrosovibrio sp. FJI423	AY631270.1	Proteobacteria	Betaproteobacteria	Nitrosomonadales	Nitrosomonadaceae	deviating marker lineage = Contamination (Phylum: Proteobacteria instead of Actinobacteria)	Barrnap_14|LOCUS_r00140 16S ribosomal RNA:CAAGGCCTTGCACTATTGGAGTGGCCGATGTCGGATTAGCTAGTTGGTGAGGTAAAGGCTTACCAAGGCGACGATCCGTAGCTGGTCTGAGAGGACGATCAGCCACACTGGAACTGAGACACGGTCCAGACTCCTACGGGAGGCAGCAGTGGGGAATTTTGGACAATGGGCGCAAGCCTGATCCAGCCATGCCGCGTGAGTGAAGAAGGCCTTCGGGTTGTAAAGCTCTTTCGGCGGGGACGAAACGGTTCGCATTAATACTGCGGACTACTGACGGTACCCGCATAAGAAGCACCGGCTAACTACGTGCCAGCAGCCGCGGTAATACGTAGGGTGCAGGCGTTAATCGGAATTACT…		n.a.
maxbin.026	c__Betaproteobacteria	25.75	4.77	1013.89	1084	0.88	1367	1385988	2.26		maxbin.026	none	x	x	x	x	x	x	x	x	x	x	x		n.a.
maxbin.027	c__Alphaproteobacteria	65.49	22.08	1000.84	1160	0.91	4045	4048397	1.88		maxbin.027	none	x	x	x	x	x	x	x	x	x	x	x		n.a.
											* = closer related isolate without taxonomic affiliation (e.g. Tuber borchii symbiont)										n.a. = not applicable
											❶ = new family
											❷ = new genus
											Chlamydiales: obligate intracellular bacteria of animals or protists
