# Supplementary material for: Filling the Gaps in the Cyanobacterial Tree of Life—Metagenome Analysis of Stigonema ocellatum DSM 106950, Chlorogloea purpurea SAG 13.99 and Gomphosphaeria aponina DSM 107014
Source: Genes (Basel). 2021 Mar 9;12(3):389. doi: 10.3390/genes12030389 (PMC8001431; doi:10.3390/genes12030389)
Supplement: Supplementary file 1 [file genes-12-00389-s001.zip › genes-1023673-SI/B_Supplemental-Data_Revision_Marter-et-al-210203/TableS3_RpoB_JP211-212-213_210127.xlsx]

## Sheet: Tabelle1
Table S3. Analysis of RpoB protein sequences from metagenomic binning and comparison with taxonomic marker lineage affiliation.
A) Stigonema ocellatum DSM 106950 (JP211)
Binning Results												RpoB Proteins				BLASTP		Taxonomy
bin	marker lineage	Completeness	Contamination	Mean contig length	N50 (contigs)	Coding density	# contigs	Genome size	Coverage		Bin	RpoB		aa	RpoB (%)	Closest relative	Accession	Phylum	Class	Order	Family	Comment	RpoB Sequence
maxbin.001	p__Cyanobacteria	99.28	2.35	20425.26	54164	0.79	515	10519008	471.84		maxbin.001	1.	complete	1123	93.86	Mastigocladopsis repens PCC 10914	WP_017315296.1	Cyanobacteria	x	Nostocales	Symphyonemataceae	Stigonemataceae: No genome-sequenced representative!	MTNETIMEPAFLLPDLIEIQRSSFRWFLEEGLIEELNSFSPITDYTGKLELHFLGHNYKLKEPKYSVEEAKRRDSTYAVQMYVPTRLINKETGEIKEQEVFIGDLPLMTDRGTFIINGAERVIVNQIVRSPGVYYKSEIDKNGRRTYSASLIPNRGAWLKFETDRNDLVWVRIDKTRKLSAQVLLKALGLSDNEIFDALRHPEYFQKTIEKEGQFSEEEALMELYRKLRPGEPPTVLGGQQLLDSRFFDPKRYDLGRVGRYKLNKKLRLQVPDTVRVLTSIDILAAVDYLINLEFDIGNTDDIDHLGNRRVRSVGELLQNQVRVGLNRLERIIRERMTVSDAEVLTPASLVNPKPLVAAIKEFFGSSQLSQFMDQTNPLAELTHKRRLSALGPGGLTRE…
maxbin.002	c__Alphaproteobacteria	96.00	3.33	28464.53	604524	0.92	106	3017240	415.54		maxbin.002	1.	complete	1384	88.75	Sphingomonas changbaiensis NBRC 104936	WP_046349427.1	Proteobacteria	Alphaproteobacteria	Sphingomonadales	Sphingomonadaceae	x	MATQLAPAQAQKPRIRRVFGNIHEVTQMPNLIQVQRESYEQFLRSDPSTGYVSGLEKTLRSVFPIRDFAGTAELDFVHYELEPPKFDTEECRQRGITYAAPMRVTLRLIVFEVDSETETRSVLDIKEQDVYMGDMPLMTDNGTFIINGTERVIVSQMHRSPGVLFDHDRGKTHASGKFLFAARVIPYRGSWLDFEFDAKDIVNVRIDRKRKLPVSALLYSLGLSAEEILGQFYNKVIWERGTGGWKLPFTTEAWRNIKPSYDVTNAETGEVIFAAGQKVTPRAANKAAKDGLKTLLIPTEEIYGRYSAYDLINEQTGEIYIEAGDEVSAENLEKLDQAGFDRIELLDIDQNTGPWIRNTLRADKAEDRDHALAEIYRVMRPGEPPTRETAEALFAGLFF…
maxbin.003	o__Cytophagales	100.0	0.74	42187.47	463160	0.88	184	7762495	244.90		maxbin.003	1.	complete	1289	99.30 ❶	Spirosoma fluviale DSM 29961	WP_097126697.1	Bacteroidetes	Cytophagia	Cytophagales	Cytophagaceae	x	MATNAKISTRKNFATIQPVIGYPDFLDIQVKSFKDFFQLDTPSNQRSEEGLFKVFQENFPISDSRENFKLEFIDYLVDPPKYSVDESIDRGLTYSVPLKAKLRLTNNDPDNEDFETIEQEVFLGNIPYMTEKGSFVINGAERVIVSQLHRSPGVFFSMSKHTNGTKLYSARIIPFKGSWIEFSTDVNNVMYAYIDRKKKFPVTTLLRAIGFGSDKDILDLFGLSEEVPATPANLKKAIGRRLAARVLRTWTEDFVDEDTGEVVSISRNEVLLERDSAISADDIDVITESGQKSVILHKEDMNMADYNIIYNTLQKDSSNSEKEAVEQIYRQLRNADAPDEQTAREIIQSLFFSDKRYDLGDVGRYRINKKLGLDISSDMKVLTTEDIVSIVKYLIGLIN…
maxbin.004	o__Rhizobiales	80.80	5.34	123488.69	284386	0.90	36	4445593	244.15		maxbin.004	1.	partial	721 (1-721)	98.47 ❶	unclassified Devosia	WP_055877950.1	Proteobacteria	Alphaproteobacteria	Rhizobiales	Hyphomicrobiaceae	C-terminus of protein in maxbin.005 (46/46 aa overlap)	MATTFNGRRKVRKSFGSIREVTEMPNLIEVQKASYDQFLIVDEPKGGRADEGLQSVFRSVFPITDFSNTASLEFVKYEFEQPKYDVDECRQRDMTFAAPLKVTLRLIVFEVDEETGARSVKDIKEQDVYMGDMPFMTMNGTFIVNGTERVIVSQMHRSPGVFFDHDKGKTHSSGKLLFAARIIPYRGSWLDIEFDAKDIVYARIDRRRKIPVTSLLKALGMDAEEILDTYYDTVQYEKTKTGWQKPFDADKMKNAKPTFDLIDAKTGDVVHEGGKKLSPRQAKKLAEGGLTHLAVVEEDLYGQFIAQDLVNLKTGEIYAEAGDELDEKLLTKLKDAGFDELPILDIDHVTVGAYLRNTLAVDKNESREDALFDIYRVMRPGEPPTVETAEAMFKSLFFD…		complete (1382aa; 99.29%; WP_055877950.1)	MATTFNGRRKVRKSFGSIREVTEMPNLIEVQKASYDQFLIVDEPKGGRADEGLQSVFRSVFPITDFSNTASLEFVKYEFEQPKYDVDECRQRDMTFAAPLKVTLRLIVFEVDEETGARSVKDIKEQDVYMGDMPFMTMNGTFIVNGTERVIVSQMHRSPGVFFDHDKGKTHSSGKLLFAARIIPYRGSWLDIEFDAKDIVYARIDRRRKIPVTSLLKALGMDAEEILDTYYDTVQYEKTKTGWQKPFDADKMKNAKPTFDLIDAKTGDVVHEGGKKLSPRQAKKLAEGGLTHLAVVEEDLYGQFIAQDLVNLKTGEIYAEAGDELDEKLLTKLKDAGFDELPILDIDHVTVGAYLRNTLAVDKNESREDALFDIYRVMRPGEPPTVETAEAMFKSLFFD…
maxbin.005	k__Bacteria	86.21	33.89	67431.55	212357	0.88	69	4652777	242.25		maxbin.005	1.	complete	1376	98.76 ❶	Afipia birgiae 34632	WP_019196571.1	Proteobacteria	Alphaproteobacteria	Rhizobiales	Bradyrhizobiaceae	x	MAQTQQTFTGRKRVRKFFGHIKEVAEMPNLIEVQKASYDQFLMVHEPAGGRLDEGLQAVFRSVFPINDFSGTSQLEFVRYEFEQPKYDVDECRQRGMTFAAPLKVTLRLIVFDIDEETGAKSVKDIKEQDVYMGDIPLMTMNGTFVVNGTERVIVSQMHRSPGVFFDHDKGKTHSSGKLLFAARVIPYRGSWLDIEFDAKDIVFARIDRRRKIPVTSLMFALGLDGEEILSTFYKKIQYKRIKEGWRVPFVADRFRGYSTINDLIDADSGKVVLEAGKKLTVRTARQLQEKGLKALRLSDEELVGNYLAEDLVNPKTGEIHAEAGEEITEKSLKALNEQGYKELPLLDIDHVNIGPYIRNTLNADKNMTREDALFDIYRVMRPGEPPTIDSAQAMFQSL…
												2.	partial	707 (676-1382)	99.29	unclassified Devosia	WP_055877950.1	Proteobacteria	Alphaproteobacteria	Rhizobiales	Hyphomicrobiaceae	N-terminus of protein in maxbin.004 (46/46 aa overlap)	IPFLENDDANRALMGSNMQKQAVPLLRAEAPFVGTGMEKIVARDSGAAIVAKRKGIVDQVDATRIVIRATEETDASKSGVDIYNLMKFQRSNQSTCINQRPLVVVGDHVDAGDIVADGPSTDLGDLALGRNVLVAFMPWNGYNFEDSILLSEKIAMQDVFTSIHIEEYEVMARDTKLGPEEITRDIPNVSEEALKNLDEAGIVHIGAEVAAGDILVGKITPKGESPMTPEEKLLRAIFGEKASDVRDTSLRVPPGDAGTVVEVRVFNRHGIDKDERAMAIEREEIERLAKDRDDEQSILDRNVYARLKEMLFGKTATAGPKGYVNGTKLNDATFDAQPRSKWWQFALEDDKVMAEMEALHAQYEESRKLLEQRFIDKVDKLQRGDELPPGVMKMVKVFV…
maxbin.006	o__Sphingomonadales	99.59	8.90	170901.25	1050695	0.91	28	4785235	219.72		maxbin.006	1.	complete	1392	94.25%	Novosphingobium sp. ABRDHK2	WP_136956385.1	Proteobacteria	Alphaproteobacteria	Sphingomonadales	Sphingomonadaceae	x	MATKATPSGKPARAGLKKRIRKIFGDIHEVVQMPNLIEVQRESYEQFLRSDPTTGYVSGLEKTLRSVFPIQDFAGTASLDIKERDGYVLESPKYDVNECRQRGITYAAPMKVTLKLATFEVDSETETKSLIDIKEQDVYMGDIPLMTDNGTFIINGTERVIVSQMHRSPGVLFDHDRGKTHSSGKYLFAARVIPYRGSWLDFEFDAKDIVNVRIDRKRKLPVTALLYALGLNGEQILDFFYDKVVWARAEGGWKVPFVLDQWRGTKPAFDIVDAASGEVVFPAGTKISPRAANKAAKDGLQNLLIPTEEIFGRYAAKDMIDESTGRIWIEAGDEVSPENLEVLDKAGVDVLELLDIDHVNTGPWIRNTMKADKAEDRDQALSDIYRVMRPGEPPTRETA…
maxbin.007	k__Bacteria	66.30	26.49	64048.61	353426	0.88	87	5572229	187.12		maxbin.007	1.	complete	1373	95.78%	Rubrivivax sp. SCN 70-15	ODV02921.1	Proteobacteria	Betaproteobacteria	Burkholderiales	x	x	MAQATPYTYTERKRIRKSFGKRESVLKVPYLLTMQRESYVAFLQKDVPPAKRKPEGLQAAFLSAFPITSHNGFVEMKFTEYNIAKPPFDVRECQQRGLTFAAAVRAKLQMIIYDRESHPQKLVKEIKEQEVYMGEVPLMTDYGSFIVNGTERVIVSQLHRSPGVFFEHDKGKTHSSGKLLFSARIIPYRGSWLDFEFDPKDILYFRVDRRRKMPVTILLKAIGLNPEQILAHFFKNDTFRLMDTGAQMEFVPERLKGEVARFDLTDKNGNVIVEKDKRITARHVRQLEQAGTGFVSVPEDFLVGRVIARNQVDADTGEIVAKANDEITEALLKKLRAAGIKEIQCLYTNELNQGAYISQTLASDETADQLAARVAIYRMMRPGEPPTEDAVEALFHRLF…
												2.	complete	1266	99.68% ❶	Afipia broomeae ATCC 49717	AAP75728.1	Proteobacteria	Alphaproteobacteria	Rhizobiales	Bradyrhizobiaceae	x	MAQQTFTGRKRVRKFFGHIKEVAEMPNLIEVQKASYDQFLMVDEPTGGRLDEGLQAVFRSVFPINDFSGTSQLEFVRYEFEQPKYDVDECRQRGMTFAAPLKVTLRLIVFDIDEETGAKSVKDIKEQDVYMGDIPLMTMNGTFVVNGTERVIVSQMHRSPGVFFDHDKGKTHSSGKLLFAARVIPYRGSWLDIEFDAKDIVFARIDRRRKIPVTSLMFALGLDGEEILSTFYKKIQYKRIKDGWRVPFVADRFRGYSTINDLIDADSGKVVLEAGKKLTVRSARQLQEKGLKALRLSDDELVGMYLAEDLVNPKTGEIHAEAGEEITEKLLKALNEQGYKELPLLDIDHVNIGPYIRNTLSADKNMTREDALFDIYRVMRPGEPPTLDSAQAMFQSLFF…
maxbin.008	o__Burkholderiales	98.44	2.23	176655.58	336019	0.94	36	6359601	149.04		maxbin.008	none	x	x	x	x	x	x	x	x	x	x	x
maxbin.009	k__Bacteria	93.10	36.99	54472.22	466185	0.89	134	7299278	143.94		maxbin.009	1.	complete	1393	97.99% ❶	Sphingomonas sp. HMWF008	PTS87134.1	Proteobacteria	Alphaproteobacteria	Sphingomonadales	Sphingomonadaceae	x	MATKAIDGSTPTRRAGSGTAKRRIRKVFGNIHEVVQMPNLIEVQRESYEQFLRSDPSIGYVSGLEKTLRSVFPIRDFAGTAELDFVHYELEPPKFDTDECRQRGITYAAPMRVTLRLIVFEVDADTDSRSVLDIKEQDVYMGDMPLMTGNGTFIINGTERVIVSQMHRSPGVLFDHDRGKTHSSGKYLFAARVIPYRGSWLDFEFDAKDIVNVRIDRKRKLPVTALLYALGMTGEEILNHFYNRVTFVRGQGGWIIPFQAENWRGQKPMYDIIDAKTGEIVFAAGQKISPRAANKSAKDGLTDLLIPTEEIFGRYSAYDLINETTGEIYIEAGDEVSAENLEKLDKAGIDRIELLDIDHVATGAWIRNTLKVDKAEEREQALSDIYRVMRPGEPPTLET…
												2.	partial	444	95.27%	Phreatobacter stygius	WP_136964110.1	Proteobacteria	Alphaproteobacteria	unclassified	unclassified	x	GTVVEVRVFNRHGVEKDERAMAIEREEIERLAKDRDDEQAILDRNVYGRLAEVLEHKTGIAGPKGFKKDTVLTRDVITEFPRGQWWAFGVADDALMADIEAMRKQYDESKRRLEQRFLDKVEKLQRGDELPPGVMKMVKVFVAVKRKIQPGDKMAGRHGNKGVVSRIVPLEDMPFLEDGTAVDIVLNPLGVPSRMNVGQILETHLGWAAAGLGKMVGQAYDAYMKSKDVKPLREAFDKIYGDDAQIGALDEPNLAELARNTRRGVHFATPVFDGAKEADIEHMLDTAGLNHSGQVKLFDGKTGEGFDRQVTVGYIYMLKLHHLVDDKIHARSIGPYSLVTQQPLGGKAQFGGQRFGEMEVWALEAYGAAYTLQEMLTVKSDDVAGRTKVYEAIVRGDDT…
maxbin.010	o__Rhizobiales	83.92	3.82	86810.96	151458	0.89	94	8160230	142.77		maxbin.010	1.	partial	810 (564-1373)	91.23%	Labrys okinawensis RP1T	WP_105865686.1	Proteobacteria	Alphaproteobacteria	Rhizobiales	Xanthobacteraceae	N-terminus of protein in maxbin.010 2. (47/47 aa overlap)	GRICPIETPEGPNIGLINSLATFARVNKYGFIEAPYRRLRDGQLTPEVVYLSAMEEQKYYVAQANVPIDKDGRLTEEFVTCRHAGDVLMVTPDRVDYMDVSPKQLVSVAAALIPFIENDDANRALMGANMQRQAVPLVRADAPFVGTGMEAVVARDSGAAIAARRTGIIDQVDATRIVIRATEDLDPTKSGVDIYRLMKFQRSNQSTCITQKPLVRVGDVVRKGDIIADGPSTELGELALGRNVLVAFMPWNGYNFEDSILLSENIAKEDVFTSIHIEEFEVAARDTKLGPEEITRDIPNVSEEALKNLDEAGIVYIGAEVQAGDILCGKITPKGESPMTPEEKLLRAIFGEKASDVRDTSLRVPPGVTGTVVEVRVFNRHGVDKDERAQAIEREEIER…		complete (1373aa; 91.55%; WP_105865686.1)	MAQTTTARKRVRRFFGKIREVATMPNLIEVQKASYDQFLQVEEPEGGRTEEGLQAVFRSVFPISDFSNKAMLEFVNYEFEGPKYDVDECRQRGMTFAAPLKVTLRLIVFDVDEETGARSVKDIKEQDVYMGDMPLMTSNGTFIVNGTERVIVSQMHRSPGVFFDHDKGKTHSSGKLLFAARIIPYRGSWLDIEFDAKDIVHARIDRRRKIPVSSLLFALGMDGEEILSTFYKSITYTRAGGGWRVPYDWNRMKGFKPTVDLVDADTGEVVVEAGGKLTARSAKQLAEKGLKALKVANEDLIGQYVSEDIVNLKTGEIYLEAGDELTEKNLKILTDAGFDEVPVLDIDHITVGGYIRNTLAVDKNATREEALFDIYRVMRPGEPPTIDSAEAMFQSLFFD…
												2.	partial	610 (1-610)	91.97%	Labrys okinawensis RP1T	WP_105865686.1	Proteobacteria	Alphaproteobacteria	Rhizobiales	Xanthobacteraceae	C-terminus of protein in maxbin.010 1. (47/47 aa overlap)	MAQTTTARKRVRRFFGKIREVATMPNLIEVQKASYDQFLQVEEPEGGRTEEGLQAVFRSVFPISDFSNKAMLEFVNYEFEGPKYDVDECRQRGMTFAAPLKVTLRLIVFDVDEETGARSVKDIKEQDVYMGDMPLMTSNGTFIVNGTERVIVSQMHRSPGVFFDHDKGKTHSSGKLLFAARIIPYRGSWLDIEFDAKDIVHARIDRRRKIPVSSLLFALGMDGEEILSTFYKSITYTRAGGGWRVPYDWNRMKGFKPTVDLVDADTGEVVVEAGGKLTARSAKQLAEKGLKALKVANEDLIGQYVSEDIVNLKTGEIYLEAGDELTEKNLKILTDAGFDEVPVLDIDHITVGGYIRNTLAVDKNATREEALFDIYRVMRPGEPPTIDSAEAMFQSLFFD…
maxbin.011	p__Bacteroidetes	98.10	0.71	68673.76	407458	0.90	62	4257773	122.35		maxbin.011	1.	partial	1267	99.92% ❶	Mucilaginibacter sp. MD40	WP_095703544.1	Bacteroidetes	Sphingobacteriia	Sphingobacteriales	Sphingobacteriaceae	x	MANDNNQRVNFATSRKVLDYPDFLDVQLQSFQEFFQLETTSDNRYKEGLFKVFAENFPISDSRNIFVLEFLDYFIDPPRYDIRECIERGLTYSVPLKAKLRLSCNDAEHEDFETIVQDVYLGTIPYMTPKGTFVINGAERVIVSQLHRSPGVFFGQSRHTNGTKLYSARVIPFKGSWIEFATDVNNVMYAYIDRKKKFPVTTLLRAIGYDSDKDILELFELADEVKVSKSGLKKYIGRKLAARVLKKWVEDFVDEDTGEVVSIDRNEIILERETVLEDDHIDMIIDAGVKTIILNKEDAATSGDYTIIYNTLQKDTSNSEKEAVEHIYRQLRNAEPPDEETARGIIDRLFFSDKRYDLGDVGRYRINRKLKLDTSDETKVLTKQDIIAIVKYLIKLINS…
												2.	partial	100	99.00%	Phreatobacter stygius	WP_136964110.1	Proteobacteria	Alphaproteobacteria	x	x	deviating marker lineage = Contamination	PEEKLLRAIFGEKASDVRDTSLRVPPGVTGTVVEVRVFNRHGVDKDERAQAIEREEIERLAKDRDDEQAILDRNVYGRLAEVLEHKTGIAGPKGFKKDTV
maxbin.012	o__Actinomycetales	99.17	2.73	89280.92	179518	0.90	79	7053193	106.66		maxbin.012	1.	complete	1181	97.88%	Pseudonocardia sp. 73-21	OJY52548.1	Actinobacteria	Actinobacteria	Pseudonocardiales	Pseudonocardiaceae	deviating marker lineage = Misclassification (Order: Pseudonnocardiales instedad of Actinobacteriales)	MASPHATQSASTLTLATTSDHLNLPGAPTRVSFAKIREPLRVPDLLDLQTQSFEWLVGDEAWFQRRIDAGDENPMGGLEDILTEISPIEDFSGSMSLSFSDPRFDEVKASEEECKDKDMTYAAPLFVTAEFTNNTTGEIKSQTVFMGDFPVMTSKGTFIINGTERVVVSQLVRSPGVYFDHAIDKTTEKDVYSVKVIPSRGAWLEFDVDKRDTVGVRIDRKRRQPVTVLLKALGWTTEQIAARFGFSETMLATLEKDHTAGQDEALLDIYRKLRPGEPPTRESAQTLLENLFFKDKRYDLAKVGRYKVNKKLGLTTPTAVGTLTEEDIATTIEYLVRLHAGETEMTVGAVEGEDGSGITIPVETDDIDHFGNRRLRTVGELIQNQIRVGLSRMERVVRE…
maxbin.013	o__Sphingomonadales	99.66	0.63	69444.79	607178	0.91	53	3680574	98.53		maxbin.013	1.	complete	1392	98.06% ❶	Sphingopyxis lindanitolerans	WP_105998133.1	Proteobacteria	Alphaproteobacteria	Sphingomonadales	Sphingomonadaceae	x	MATKAKSVGKSLEATATKRIRKLFGNIHEAVEMPNLIEVQRESYEQFLRSDPSVGYVSGLEKTLRSVFPIRDFAGTAELDFVHYELEAPKYDVDECRQRGITYAAPMKVTLRLIVFEVDSETDTRSVLDIKEQDVYMGDMPLMTENGTFFVNGTERVIVSQMHRSPGVLFDHDRGKTHSSGKYLFAARVIPYRGSWLDFEFDAKDIVNVRIDRKRKLPVTSLLYALGMSGEEILNTFYDRLIFERAENGWRVPFMVENWRGSKPAFDVVDAKTGEVVFAAGHKISPRLANKAAKDGLDTLLIPTEEIFGRYSAYDLVNDATGEIYIEAGDEVTAENLEKIDGAGIDKLVLLDIDHNNTGPWIRNTLKADKAEDRDQALSDIYRVMRPGEPPTRETAEAL…
maxbin.014	o__Actinomycetales	97.81	0.27	93722.79	257878	0.94	28	2624238	94.72		maxbin.014	1.	complete	1177	95.92%	Leifsonia sp. SCN 70-46	ODU64059.1	Actinobacteria	Actinobacteria	Micrococcales	Microbacteriaceae	deviating marker lineage = Misclassification (Order: Micrococcales instedad of Actinobacteriales)	MAAARTASTGSSKKNPKNGRQASRLSFAKITDTLTVPDLLALQTESFDWLVGNDIWKQRVAEGVAAGRTDLPSRSGLDEIFEEISPIEDLGETMQLSFTDPELEEPKYSIDECKERGKTFAAPLYVNAEFMNHLTGEIKTQTVFMGDFPLMTEKGTFIINGTERVVVSQLVRSPGVYFDRTPEKLSDKDIYSARIIPSRGAWLEFEIDKRDQVGVRIDRKRKQSVTVFLKALGLTSEQILEEFAGFPSIALTLEKDSILTKEEALKDIYRKLRPGEQVAAEAARALLDNFYFNTKRYDLAKVGRYKINRKLGLDTDIKQSVLTIEDIIATIKYLVALHDTSSPYVTVHDSSLATIKGIRDGKKVDVRLDVDDIDHFGNRRIRAVGELIQNQVRTGLSRM…
maxbin.015	k__Bacteria	58.62	17.24	51484.53	218283	0.88	96	4942515	77.02		maxbin.015	none	x	x	x	x	x	x	x	x	x	x	x
maxbin.016	o__Actinomycetales	100.00	0.13	189708.82	705633	0.93	33	6260391	74.38		maxbin.016	1.	complete	1162	99.66% ❶	Mycobacterium sp. ELW1	WP_149378132.1	Actinobacteria	Actinobacteria	Corynebacteriales	Mycobacteriaceae	deviating marker lineage = Misclassification (Order: Corynebacteriales instedad of Actinobacteriales)	MAVSSQSKTTTTSNSVPGAPKRISFAKLREPLEVPGLLDVQTESFEWLIGSPRWRAIAEARGDVNPVGGLEEVLTELSPIEDFSGSMSLSFSDPRFDEVKAPVDECKDKDMTYAAPLFVTAEFINNNTGEIKSQTVFMGDFPMMTEKGTFIINGTERVVVSQLVRSPGVYFDDSIDKSTEKTLHSVKVIPGRGAWLEFDVDKRDTVGVRIDRKRRQPVTVLLKALGWSNEQIRERFGFSEIMMSTLEKDNTAGTDEALLDIYRKLRPGEPPTKESAQTLLENLFFKDKRYDLARVGRYKVNKKLGLNAGQPITSSTLTEEDIVATIEYLVRLHEGQTTMTAPGGVEVPVEVDDIDHFGNRRLRTVGELIQNQIRVGLSRMERVVRERMTTQDVEAITPQ…
maxbin.017	o__Rhizobiales	69.09	7.52	206961.88	2053731	0.87	17	3518352	74.15		maxbin.017	1.	complete	1385	95.96%	Hyphomicrobium zavarzinii	WP_020087386.1	Proteobacteria	Alphaproteobacteria	Rhizobiales	Hyphomicrobiaceae	x	MAETFNGRKRIRKQFGHIREVAEMPNLIEVQKSSYDDFLMVKEPAGGRSADHGLQAVFKSVFPISDFSGRATLEFVRYDFEPPKYDVDECMQRDMTFSAPLKVKLRLIVFDVNEETGSKSIKDVKEQDVYMGDMPLMTLNGTFVINGTERVIVSQMHRSPGVFFDHDRGRTHASGKLLFAARIIPYRGSWLDFEFDAKDNVYVRIDRRRKLPVTTLLYALGLDDETILSTFYKMIPIKESKRGWKMPFMSDKMRGMTPLADLMDAKSGDVVAKAGEKVTARRARELAENGLKEVLVSSEDLAGRYIAEDIVDLETGQIFAEAGAELDAKLLAELKDQKVKEFHVLDIDHVNIGPFIRNTLNIDKNSNGDEALMDIYRVMRPGEPPTIEAATNLFHSLFF…
maxbin.018	p__Bacteroidetes	99.51	1.08	122963.49	268152	0.86	49	6025211	61.24		maxbin.018	1.	complete	1267	94.32%	Vibrionimonas magnilacihabitans	PQV61707.1	Bacteroidetes	Chitinophagia	Chitinophagales	Chitinophagaceae	x	MSTTTLNNRVNFGKTKNLADAPDLLDIQLQSFREFFQLETTPDKRNIEGLFRVFKDNFPITDTRNIFVLEFLDYFIDPPRYSIEECMERGLTYAVPLKAKLRLSCNDEEHVDFQTIVQDVFLGNIPYMTPRGTFVVNGAERVVVSQLHRSPGVFFGQSVHPNGTKIYSARVIPFKGAWMEFATDINNVMYAYIDRKKKFPVTTLLRSIGFETDKDILELFGMADEVSADKKELEKHLGKKLAARVLRTWVEDFVDEDTGEVVSIERNEIVMERDTILDEEAIDTIVEMEVKSVFIQKEDVGGDYAIIYNTLNKDTSNSELEAVQHIYRQLRGADAPDNETARGIIDKLFFSDKRYDLGEVGRYKINRKLNLEYPLEKKVLTKQDIIEIIKYLVRLTNAK…
maxbin.019	k__Bacteria	75.08	36.36	34740.06	76720	0.87	208	7225932	49.24		maxbin.019	1.	complete	1383	100.00% ❶	Nevskia ramosa	WP_022974907.1	Proteobacteria	Gammaproteobacteria	Nevskiales	Sinobacteraceae	x	MAYSFTEKKRIRKDFRKQSETLAVPYLLATQLDSYRHFLQAEVHPAQRKEAGLHAAFKSVFPMVSYNNAAALEYVRYRLEEPVFDEKECRVRGLTFAAPLKVTTRLVIYDRESKEKRVKDIREQEVYMGEVPLMTGNGTFIVNGTERVVVSQLHRSPGVFFDHDKGKTHSSGKLLYSARIIPYRGSWLDFEFDPKDNLFVRIDRRRKLPATILLRALGYNNEQMLEMFHEINTFQLADGGAMLELVPERLKGEKAQFDIKTSADKVLVEQGKLITARHIKLIQEAGVKHLQVPDEYLLGKIVSKDLVSKETGEVIAVANTEVTADLLPKLRAAGVVELPTLYVNDLDKGAYISTTMNIDPSRTRLEALVEIYRMMRPGEPPTKDAAETLFNGLFFAGER…
												2.	complete	1374	100.00% ❶	Variovorax paradoxus	WP_057596627.1	Proteobacteria	Betaproteobacteria	Burkholderiales	Comamonadaceae	x	MAQSSAYSYTERKRIRKSFGSRDSVVEIPYLLQMQKDAYTAFLQAGIAPQKRTVEGLQAAFDAAFPIVSHNGFVEMKFLEYNLAKPAFDVRECQTRGLTFASAVRAKVQLIIYDRESSTSQSKVVKEVKEQEVYMGEVPLMTEKGSFIINGTERVIVSQLHRSPGVFFEHDKGKTHSSGKLLFSARVIPYRGSWLDFEFDPKDMLYFRVDRRRKMPVTILLKAIGLNPESILANFFVNDNFRLMDSGAQMEFVSERLRGEVARFDITDKSGKVVVAKDKRVTARHTRELEQGGTTHISVPEDFLIGRVIARNIVDPDSGEILSKANDELTESLLKKLRGAGVQDIQVIYTNELDQGAYISQTLRIDETVDEFAARVAIYRMMRPGEPPTEDAVQALFQR…
												3.	partial	68	91.18%	Mesorhizobium sp.	TIR63722.1	Proteobacteria	Alphaproteobacteria	Rhizobiales	Phyllobacteriaceae	x	MWALEAYGAAYTLQEILTVKSDDVAGRTKVYEAIVRGDDTFEAGIPESFNVLVKELRSLGLNVELNQSAT
												4.	partial	160	97.50%	Reyranella soli	WP_147156586.1	Proteobacteria	Alphaproteobacteria	Rhodospirillales	unclassified	x	MATAFNTRKRIRRFFGHIESVAPMPNLIEVQKSSYENFLQRAIPAPKRTQSGLQEVFRGVFPIKDFAERSSLEFVKYEFEEPKYDVEECQQRGITYAAPLKVTLQLVVWDIDEEAGSRSIRDIKEQDVYMGDMPLMTDNGTFIVNGTERVIVSQMHRSPG
												5.	partial	179	98.32%	Reyranella sp.	TBR28024.1	Proteobacteria	Alphaproteobacteria	Rhodospirillales	x	x	MATAFNTRKRIRRFFGHIESVAPMPNLIEVQKSSYENFLQRVTPAAKRTQSGLQEVFRGVFPIKDFAERSSLEFVKYEFEEPKYDVEECQQRGITYAAPLKVTLQLVVWDIDEEAGSRSIRDIKEQDVYMGDMPLMTDNGTFIVNGTERVIVSQMHRSPGVFFDHDKGKTHSSGKYLFA
												6.	partial	160	98.75%	Reyranella sp.	TBR28024.1	Proteobacteria	Alphaproteobacteria	Rhodospirillales	x	x	MATAFNTRKRIRRFFGHIESVAPMPNLIEVQKSSYESFLQRVTPAPKRTQSGLQEVFRGVFPIKDFAERASLEFVKYEFEEPKYDVEECQQRGITYAAPLKVTLQLVVWDIDEEAGSRSIRDIKEQDVYMGDMPLMTDNGTFIVNGTERVIVSQMHRSPG
												7.	partial	444	99.32%	Mesorhizobium loti	WP_027028830.1	Proteobacteria	Alphaproteobacteria	Rhizobiales	Phyllobacteriaceae	x	GTVVEVRVFNRHGVEKDERAMAIEREEIERLAKDRDDEQAILDRNVYSRLSDVLVGKEAIAGPKGFKKGSTLSKDTLDEYPRSQWWQFAVENEKLQSELEALRGQYDDSKKALEQRFMDKVEKVQRGDEMPPGVMKMVKVFVAVKRKMQPGDKMAGRHGNKGVVSRIVPVEDMPFLEDGTHADIVLNPLGVPSRMNVGQILETHLGWACAGMGKKIGELIDAYKVAGDIKPLRKTLESFIPANDRNEPVREYDDESIVRLSEQMRRGVSIATPVFDGAHEADINIMLEQAGLHTSGQSQLYDGRTGEPFDRKVTMGYIYMLKLHHLVDDKIHARSIGPYSLVTQQPLGGKAQFGGQRFGEMEVWALEAYGAAYTLQEMLTVKSDDVAGRTKVYEAIVRG…
												8.	partial	677	99.70%	Mesorhizobium sp.	TIN30763.1	Proteobacteria	Alphaproteobacteria	Rhizobiales	Phyllobacteriaceae	x	RVIVSQMHRSPGVFFDHDKGKSHSSGKLLFAARVIPYRGSWLDIEFDSKDVVHARIDRRRKIPVTSLLMALGMDGEEILSTFYNKITYVRAGDHWRIPFNVERFRGLKAVGDLVDADTGEIVVEAGKKITARQARALGEKGLKAIKATDEDLLGNYLAEDIVNYGTGEIFLEAGDEIDEKTLKVLLGTGEDEIKVLDIDHVNVGAYIRNTLNVDKNESRQDALFDIYRVMRPGEPPTLETAEAMFNSLFFDSERYDLSAVGRVKMNMRLELKAEDTVRVLRKDDILAVVRTLVELRDGKGEIDDIDNLGNRRVRSVGELMENQYRVGLLRMERAIKERMSSIEIDTVMPQDLINAKPAAAAVREFFGSSQLSQFMDQTNPLSEITHKRRLSALGPGGLT…
												9.	partial	196	98.98%	Mesorhizobium sp.	TIW15792.1	Proteobacteria	Alphaproteobacteria	Rhizobiales	Phyllobacteriaceae	x	MAQTQTFNGRRRVRKFFGKIPEVAEMPNLIEVQKASYDQFLMVAEPKGGRPDEGLQAVFKSVFPISDFSGSSMLEFVKYEFEGPKFDVDECRQRDLTYAAPLKVTLRLIVFDIDEDTGAKSIKDIKEQDVYMGDMPLMTLNGTFIVNGTERVIVSQMHRSPGVFFDHDKGKSHSSGKLLFAARVIPYRGSWLDIEF
												10.	partial	201	100.00%	Mesorhizobium sp.	TIX36982.1	Proteobacteria	Alphaproteobacteria	Rhizobiales	Phyllobacteriaceae	x	RMGDRVNKGDIIADGPSTELGDLALGRNVLVAFMPWNGYNYEDSILLSERIVADDVFTSIHIEEFEVMARDTKLGPEEITRDIPNVSEEALKNLDEAGIVYIGAEVQPGDILVGKITPKGESPMTPEEKLLRAIFGEKASDVRDTSMRMPPGTFGTVVEVRVFNRHGVEKDERAMAIEREEIERLAKDRDDEQAILDRNVY
												11.	partial	56	98.21%	Reyranella sp.	TAJ35330.1	Proteobacteria	Alphaproteobacteria	Rhodospirillales	x	x	QEILTVKSDDVAGRTKVYEAIVRGDDTFEAGIPESFNVLVKELRSLGLNVELNQAAE
maxbin.020	c__Alphaproteobacteria	70.73	21.04	115689.54	357024	0.91	56	6478614	42.21		maxbin.020	1.	partial	512	99.22%	Mesorhizobium sp. 3P27G6	WP_137935235.1	Proteobacteria	Alphaproteobacteria	Rhizobiales	Phyllobacteriaceae	x	SEEALKNLDEAGIVYIGAEVQPGDILVGKITPKGESPMTPEEKLLRAIFGEKASDVRDTSMRMPPGTFGTVVEVRVFNRHGVEKDERAMAIEREEIERLAKDRDDEQAILDRNVYARLSDMLVGKDAIAGPKGFKKGSTLSKDTLDEYPRSQWWQFAVENEKLQSELEALRGQYDDSKKALEQRFMDKVEKVQRGDEMPPGVMKMVKVFVAVKRKMQPGDKMAGRHGNKGVVSRIVPVEDMPFLEDGTHADIVLNPLGVPSSMNVGQFVEEHLGWACAGMGKKIGELIEAYKTGGDIKPLRKTLESFMPANDRNEPVREYDDESIIRLSEQMRRGVSIATPVFDGAHEADINTMLEQAGLHTSGQSQLYDGRTGEPFDRKVTMGYIYMLKLHHLVDDKI…
												2.	partial	69	97.10%	Reyranella sp.	TBR30057.1	Proteobacteria	Alphaproteobacteria	Rhodospirillales	x	x	MWALEAYGAAYTLQEILTVKSDDVAGRTKVYEAIVRGDDTFEAGIPESFNVLVKELRSLGLNVELNQAAE
maxbin.021	o__Burkholderiales	92.52	2.80	67330.65	139434	0.93	114	7675694	41.20		maxbin.021	none	x	x	x	x	x	x	x	x	x	x	x
maxbin.022	c__Gammaproteobacteria	98.46	2.72	237975.26	484551	0.92	19	4521530	41.19		maxbin.022	none	x	x	x	x	x	x	x	x	x	x	x
maxbin.023	p__Actinobacteria	95.26	0.00	23288.72	47708	0.92	148	3446731	41.02		maxbin.023	1.	complete	1209	78.74%	Thermoleophilia bacterium	MSO43794.1	Actinobacteria	Thermoleophilia	x	x	x	MSTRPAARVRHSFSKQEKVRDVPNLIDIQRSSFEWFIERGLRETIDDISPIEDFTGTLAVQFGKYTLGGWEPGMPYDHVQPNDSIKDCREKDITYAAPLTMEVAFVNRETGEIREQKVFMGDLPLMTNWGTFIINGTERVVVTQLVRSPGAYVMEPKDREKQVFIANLMPSRGSWVELEIDKKGLVHVRIDRKRKLPVTTLLFALGYTRDDIANLFRHPDDPDRVNPFIQATLDKDATEGNPQTGDRTSLEDLQKTVDEIHALAQGIDEKGAEERAAVEAEIEKLEKKLDARAGDIMQHALIEVFKKQRPGEPPTVDNSRALVRSLFFDPKRYDLTKVGRYKLDARLGLSLGSEVRTLTNPRFTGRISGMTDDLVELIRRLVALPIKIGLPEDSKDFAA…
maxbin.024	o__Burkholderiales	46.14	7.18	75513.55	243831	0.89	56	4228759	24.94		maxbin.024	1.	complete	1373	98.83% ❶	Pelomonas puraquae	WP_088486372.1	Proteobacteria	Betaproteobacteria	Burkholderiales	Comamonadaceae	x	MAQATPYSYTERKRIRKSFGKRESVLNVPYLLTMQKDSYVAFLQKDVPPAKRKPEGLQAAFLSAFPIVSHNGFVEMKFLEFNIAKPPFDTRECQQRGLTYAAAVRARLQMIIYDRESPQAKTVKEIKEQEVYMGEVPLMTDYGSFIVNGTERVIVSQLHRSPGVFFEHDKGKTHSSGKLLFSARIIPYRGSWLDFEFDPKDILYFRVDRRRKMPVTILLKAIGLNPEQILAHFFVFDNFRLMDVGAQLEFVADRLKGEVARFDIVDKSGAVIVEKDKRITARHVRQLEQSGTQHISVPEDFLVGRLLAKNMIDADTGEIIAKANDELTDALLKKLRAAGVKEIQCLFTNELDEGAYISQTLASDETDSQLAARVAIYRMMRPGEPPTEDAVEALFNRLF…
maxbin.025	k__Bacteria	98.65	0.23	71134.44	368655	0.93	36	2560840	24.57		maxbin.025	1.	complete	1247	82.68%	Chlamydia pneumoniae	CRI42208.1	Chlamydiae	Chlamydiia	Chlamydiales	Chlamydiaceae	x	MLKRRPDRVSFTNKEEIIDLPNLIEVQIKSYNQFLQADKFPEERENSGLQEVFTEIFPIKSYDEKTVLEYLSYNLGVPKYTPEECIRRGITYNVTLKVRFRLTDETGIKEEEVYMGTIPVMTEKGTFIINGAERVVVSQLHRSPGINYEQERHPKGMMLSAFRMIPYRGSWLEAAFDSNDLIHVYIDRKKRRRKILATTFIRALGYSSDADIMEEFFTTTNMKVKSESEFGKLVGKILAEDVVDAASGLVYGKAAEKLSTAMLKRIVDAGIHSLKIAQEADENHPIIKMLAKDPTDSYEAALKDFYRKIRPGEPATLSNARSVIMRLFFDPKRYNLGRVGRYKLNRKLGFGCTDEELAVVTLRKEDVIGALKYLIRLKAGDENANVDDIDHLANRRVRS…
maxbin.026	o__Cytophagales	99.40	0.89	116451.69	288441	0.88	48	5589681	24.26		maxbin.026	1.	complete	1299	98.85% ❶	Siccationidurans arizonensis	WP_092676405.1	Bacteroidetes	Cytophagia	Cytophagales	Hymenobacteraceae	x	MATPKAKTAALKKTAAERINFAKIKKVIEYPDFLDVQVRSFQEFFQLETAAERRSNEGLFKVFAENFPISDSRENFVLNFIDYHVDPPKYSVDECIDRGLTYSVPLKAKLRLICNDKDNEDFETIEQEVFLGNIPYMTVKGSFVINGAERVIVSQLHRSPGVFFAQSKHTNGTKLYSARIIPFKGSWIEFATDVNNVMYAYIDRKKKFPVTTLLRAIGYGTDKDILDLFGLSEEVKSDKKNLKKAVGRKLAARVLRTWTEDFVDEDTGEVVSIDRNEVLLERDATIEEADIDVILEAGAKSVILHRENVNIADFAIIYNTLQKDNSNSEKEAVEQIYRQLRNTEAPDEETARDIIQKLFFSDKRYDLGEVGRYRINKKLQIGMDQESRVLTNEDIVLIV…
maxbin.027	c__Alphaproteobacteria	99.84	2.38	81795.27	158104	0.90	59	4825921	21.12		maxbin.027	1.	complete	1355	94.39%	Phenylobacterium zucineum	WP_012521777.1	Proteobacteria	Alphaproteobacteria	Caulobacterales	Caulobacteraceae	x	MAQSFTGKKRIRKSFGRIPEAVQMPNLIEVQRSSYEQFLQREVRPGERRDEGVEAVFKSVFPIKDFNERAVLEYVSYEFEEPKYDVEECVQRDMTYAAPLKVKLRLIVFETDEETGARSVKDIKEQDVYMGDIPLMTEKGTFIVNGTQRVIVSQMHRSPGVFFDHDKGKTHASGKLLFAARVIPYRGSWLDFEFDAKDIVYVRIDRRRKLPATTFLMALGMDGEEILGTFYESVPFEKRPGGWATPYKPERWRGVKPEFPLVDADTGEEIAPAGQKISARNAKRFADNGLKTLLLAPEALTGRYMSRDLVNMETGEIYVEAGDELDVALIASLEEQGFSTIDVLDVDDVTMGAYMRNTLRIDKNSAREDALFDIYRVMRPGEPPTVEAAEAMFKSLFFD…
maxbin.028	o__Burkholderiales	96.26	1.64	61911.08	180188	0.93	91	5633908	20.19		maxbin.028	none	x	x	x	x	x	x	x	x	x	x	x
maxbin.029	k__Bacteria	92.05	2.84	17923.29	29706	0.90	362	6488232	19.90		maxbin.029	1.	complete	1263	66.43%	Blastopirellula marina	WP_040353010.1	Planctomycetes	Planctomycetia	Pirellulales	Pirellulaceae	x	MAIPAVRIIAPTQERNFGRFGDAAPVPPLTDIQTRSYDRFLQLDVAHDKRTPTGLEGVLREIFPIESYDKKISLEYVKYELGKPRYDTDECRQLRLTYGRPFRVWLRLRKADGNAVEEEVYLGDMPIMIGGGEFIINGAERVVVSQLHRSPGVDFVVEREADKDMHSCRIIPERGSWIEINCTKKDTLGVRIDQSGKFSALTLLRAMDPQYSTTQSMIREFMADQVITLKLNTADLRSKLVGDAEAGVPPMIAVDDVIDPETGEVYVDAGKPFTGAATDRLMTSHLKQVDVLADPKDRIIIQALGEDGTESHEQALLKIYQRLRPGNPAQLEKARELFREKFLDPNRYRLGRVGRFRINRKFDQSVPETEMTLRAVDFVNAIKYLLDLRAGKGHVDDID…
maxbin.030	o__Rhizobiales	98.73	1.16	49516.87	804809	0.88	84	4159417	17.61		maxbin.030	1.	partial	611	95.91%	Afipia clevelandensis	WP_002712314.1	Proteobacteria	Alphaproteobacteria	Rhizobiales	Bradyrhizobiaceae	x	MAQTQQTFTGRKRVRKFFGHIREVAEMPNLIEVQKASYDQFLMVDEPAGGRLDEGLQAVFRSVFPISDFSGTSMLEFVRYEFEPPKYDVDECRQRGMTYAAPLKVTLRLIVFDIDEETGAKSVKDIKEQDVYMGDIPLMTMNGTFVVNGTERVIVSQMHRSPGVFFDHDKGKTHSSGKLLFAARVIPYRGSWLDIEFDAKDIVFARIDRRRKIPVTSLMFALGLDGEEILSTFYKKIQYKRIKDGWRVPFAADRFRGYSTVNDLIDADTGKVVLEAGKKLTVRAARQLQEKGLKALRFSDEDLVGSYLAEDLVNPKTGEIHAEAGEEITEKLLKALNEVGYKELPILDIDHVNVGPYIRNTLAADKNMTREDALFDIYRVMRPGEPPTLESAQNMFQSL…
												2.	partial	152	96.71%	Afipia sp.	HAO42634.1	Proteobacteria	Alphaproteobacteria	Rhizobiales	Bradyrhizobiaceae	x	GMNKSGQSVVYDGRTGDQFDRNVTVGYIYMLKLHHLVDDKIHARSIGPYSLVTQQPLGGKAQFGGQRFGEMEVWALEAYGAAYTLQERLTVKSDDVAGRTKVYEAIVRGDDTFEAGIPESFNVLVKEMRSLGLNVDLHNSKLAPPPAEAAE
												3.	partial	746	97.45%	Afipia clevelandensis	WP_002712314.1	Proteobacteria	Alphaproteobacteria	Rhizobiales	Bradyrhizobiaceae	x	RLSALGPGGLTRERAGFEVRDVHPTHYGRICPIETPEGPNIGLINSLATFARVNKYGFVETPYRKVKDGRVTDEVVYLSAMEEGRHYVAQANVPLDNRGRFTEDLVICRHAGEVLPLTPDKVDYMDVSPKQLVSVAAALIPFLENDDANRALMGSNMQRQAVPLVRAEAPFVGTGMESVVARDSGAAIAARRTGVIDQIDATRIVIRATEDLDPTKSGVDIYRLMKYQRSNQSTCINQRPLVKVGDVVKKGDIIADGPSTDLGELALGRNVLVAFMPWNGYNFEDSILLSERIVKDDVFTSIHIEEFEVMARDTKLGPEEITRDIPNVSEEALKNLDEAGIVYIGAEVRAGDILCGKITPKGESPMTPEEKLLRAIFGEKASDVRDTSLRVPPGVQGTI…
												4.	partial	209	98.09%	Mesorhizobium sp.	TKB41463.1	Proteobacteria	Alphaproteobacteria	Rhizobiales	Phyllobacteriaceae	x	MAQTQTFNGRRRVRKFFGKIPEVAEMPNLIEVQKASYDQFLMVVEPKGGRPDEGLQAVFRSVFPIQDFSGTSMLEFVKYEFEGPKFDVDECRQRDLTYAAPLKVTLRLIVFDIDEDTGAKSIKDIKEQDVYMGDMPLMTLNGTFIVNGTERVIVSQMHRSPGVFFDHDKGKSHSSGKLLFAARVIPYRGSWLDIEFDSKDVVHARIDRR
maxbin.031	o__Rhizobiales	85.21	3.26	20649.75	107934	0.88	281	5802580	12.63		maxbin.031	1.	partial	723	98.62%	Mesorhizobium qingshengii	WP_091586444.1	Proteobacteria	Alphaproteobacteria	Rhizobiales	Phyllobacteriaceae	x	MAQTQTFNGRRRVRKFFGKIPEVAEMPNLIEVQKASYDQFLMVAEPKGGRPDEGLQAVFRSVFPIQDFSGTSMLEFVKYEFEGPKFDVDECRQRDLTYAAPLKVTLRLIVFDIDEDTGAKSIKDIKEQDVYMGDMPLMTLNGTFIVNGTERVIVSQMHRSPGVFFDHDKGKSHSSGKLLFAARVTPYRGSWLDIEFDSKDVVHARIDRRRKIPATSLLMALGMDGEEILSTFYNKIIYKRAGDHWRIPFNVERFRGLKAVGDLVDADTGEVVVEAGKKITARQARALGEKGLKAIKATDEDLLGNYLAEDIVNYGTGEIFLEAGDEIDEKTLKVLLGTGEDEIKVLDIDHVNVGAYIRNTLNVDKNESRQDALFDIYRVMRPGEPPTLETAEAMFNSLF…
												2.	partial	328	99.70%	Mesorhizobium sp. M7D.F.Ca.US.004.01.2.1	WP_164757678.1	Proteobacteria	Alphaproteobacteria	Rhizobiales	Phyllobacteriaceae	x	FMDKVEKVQRGDEMPPGVMKMVKVFVAVKRKMQPGDKMAGRHGNKGVVSRIVPVEDMPFLEDGTHADIVLNPLGVPSRMNVGQILETHLGWACAGMGKKIGELIDAYKVVGDIKPLRKTLESFIPANDRNEPVREYDDESIVRLSEQMRRGVSIATPVFDGAHEADINIMLEQAGLHTSGQSQLYDGRTGEPFDRKVTMGYIYMLKLHHLVDDKIHARSIGPYSLVTQQPLGGKAQFGGQRFGEMEVWALEAYGAAYTLQEMLTVKSDDVAGRTKVYEAIVRGDDTFEAGIPESFNVLVKEMRSLGLNVELENTKLDDNPIRLPDAAE
												3.	partial	327	98.47%	Mesorhizobium sp. B2-5-9	WP_140793504.1	Proteobacteria	Alphaproteobacteria	Rhizobiales	Phyllobacteriaceae	x	MDKVEKVQRGDEMPPGVMKMVKVFVAVKRKMQPGDKLAGRHGNKGVVSRIVPVEDMPFLEDGTHADIVLNPLGVPSRMNVGQILETHLGWACAGMGKKIGELIDAYKVAGDIKPLRKTLESFIPANDRNEPVREYDDESIVRLSEQMRRGVSIATPVFDGAHEADINIMLEQAGLHTSGQSQLYDGRTGEPFDRKVTMGYIYMLKLHHLVDDKIHARSIGPYSLVTQQPLGGKAQFGGQRFGEMEVWALEAYGAAYTLQEMLTVKSDDVAGRTKVYEAIVRGDDTFEAGIPESFNVLVKEMRSLGLNVELENTKLDDNPIRLPDAAE
												4.	partial	255	99.61%	Mesorhizobium sp. M7A.T.Ca.TU.009.01.3.2	RUU06445.1	Proteobacteria	Alphaproteobacteria	Rhizobiales	Phyllobacteriaceae	x	LENDDANRALMGSNMQRQAVPLVRAEAPFVGTGMEPIVARDSGAAIGARRTGIVDQVDATRIVIRATEDLDPGKSGVDIYRLMKFQRSNQNTCINQRPLVRMGDRVNKGDIIADGPSTELGDLALGRNVLVAFMPWNGYNYEDSILLSERIVADDVFTSIHIEEFEVMARDTKLGPEEITRDIPNVSEEALKNLDEAGIVYIGAEVQPGDILVGKITPKGESPMTPEEKLLRAIFGEKASDVRDTSMRMPPGTFG
												5.	partial	251	98.80%	Mesorhizobium sp. M7A.F.Ca.CA.004.05.1.1	RVB18076.1	Proteobacteria	Alphaproteobacteria	Rhizobiales	Phyllobacteriaceae	x	MALGMDGEEILSTFYNKIIYKRAGDHWRIPFNVERFRGLKAVGDLVDADTGEVVVEQGKKITARQARALGEKGLKAIKATDEDLLGNYLAEDIVNFATGEIFLEAGDEIDEKTLKVLLGTGEDEIKVLDIDHVNVGAYIRNTLNVDKNESRQDALFDIYRVMRPGEPPTLETAEAMFNSLFFDSERYDLSAVGRVKMNMRLELKAEDTVRVLRKDDILAVVRTLVELRDGKGEIDDIDNLGNRRVRSVGEL
maxbin.032	o__Sphingomonadales	96.22	6.92	10752.03	50086	0.92	356	3827722	6.53		maxbin.032	1.	complete	1383	93.93%	Sphingomonas sp. TZW2008	WP_085808591.1	Proteobacteria	Alphaproteobacteria	Sphingomonadales	Sphingomonadaceae	x	MATRAIEGGTAKRRIRKVFGNIHEVVQMPNLIEVQRESYEQFLRSDASIGYVSGLEKTLRSVFPIRDFAGTAELDFVNYELEPPKFDVEECRQRGITYAAPMRVTLRLIVFEVDPETETRSVLDIKEQDVYMGDMPLMTENGTFFINGTERVIVSQMHRSPGVLFDHDRGKTHASGKYLFAARVIPYRGSWLDFEFDAKDIVNVRIDRKRKLPVTALLFALGLSGEEILNQFYNRVTYVRGQGGWQIPFAAENWRGAKPAFDLVDAKSGEVVFAAGTKITPRAANKAGKDGLTDLLIPTEEIFGRFSAYDLINEKTGEIYVEAGDEISPENLEKLDKAGIDRVELLDIDYVTTGPWIRNTLKADKAEEREQALSDIYRVMRPGEPPTLETAESLFAGLF…
maxbin.033	k__Bacteria	59.69	9.93	1065.92	1040	0.56	8617	9185046	5.52		maxbin.033	1.	complete	1444	47.92%	Afipia massiliensis 34633	AAP75726.1	Proteobacteria	Alphaproteobacteria	Rhizobiales	Bradyrhizobiaceae	x	MSSLRIGKEPIRRSFGKIKDIVPVPNLIEIQSRSFNEFAQLDCLPSERQLIGLEKVFKDIFPIDYNDRMSLEYVSYELGFWACTCGKLTGIVNRYTWSCSSCKKSDCSRLSPDLECIHCHEKTARYKTCSNCLARVTVQLPMTLDECRSSGQTFAMPLKVKLQLISWDVDESGKKLLRDIKEQDIFFADVPIMADLYEEKGQFKLGNLGTFLINGVDRVIVSQLHRSPGVVFSQSKKVKDVRGRPYYLARVIPMRGSWLDFEFDSNDFVHVRIDKKKKILVTTFLQALGVPREQIIPYFYHFDTITGEKGEFYQKLDDTLLGIRIEKGMLPTYKDEDALVGKRITKETIDKLKKAGIPYLSQRKASLVNRVFGSDVVDPDTGEVIIEQGTTLTEETFER…
maxbin.034	k__Bacteria	97.25	4.59	16267.54	47643	0.84	607	9874398	4.56		maxbin.034	1.	complete	1165	68.50%	Dictyobacter aurantiacus	WP_126595709.1	Chloroflexi	Ktedonobacteria	Ktedonobacterales	Dictyobacteraceae	x	MSMAAINKLSPSIFQAGAENDAKLKRPERHWFSRIPTVLEMPRLIQTQIDSFEWFKREGLRELFDEISPIEDFTRKSMELHFLDYHFDKPRYSDAECRDRDATYSAPLRVNVRLVIKETGEVNESEIFMGDFPIMSENGTFVINGAERVVVSQLVRSPGIYFVEDEDPVSGRKYYGAKLIPNRGAWLEFETSNKNVMSVKVDRKRKIPVTVLLRAVLAVLNPDVKPAQTGTSEELIELFAEANKSSFNTPNGAERSSNSLTIQQTIDKDPTNNGEEALIELYKRLRPGDPPTLDNARSLLDSLLFNSRRYDLAKVGRYKLNKRLKLEPAPQERHLTRQDVLAIIDMLIRLNNGEGHADDIDHLGNRRIRAVGELIQNQLRIGLLRMERVIKERMSITDP…
maxbin.035	o__Rhizobiales	84.26	75.48	1701.47	2527	0.90	5455	9281538	3.19		maxbin.035	1.	partial	445	96.85%	Rhodoplanes sp. Z2-YC6860	WP_068022239.1	Proteobacteria	Alphaproteobacteria	Rhizobiales	Hyphomicrobiaceae	x	MENQYRIGLLRMERAIKERMSSVDIDTVMPQDLINAKPAAAAVREFFGSSQLSQFMDQTNPLSEITHKRRLSALGPGGLTRERAGFEVRDVHPTHYGRICPIETPEGPNIGLINSLATYARVNKYGFVETPYRKVKDGRVTDEVIYLSAMEEGRYTVAQANAPIDNRGRFTEDLIVCRHAGDVTPLPPDKVDFMDVSPKQLVSVAAALIPFLENDDANRALMGSNMQRQAVPLVRAEAPFVGTGMEGVVARDSGASIAARRTGVVDQVDATRIVVRATEEADPTKPGVDIYRLMKFQRSNQNTCINQRPLVKVGDQVKKGDIIADGPSTELGELALGRNVLVAFMPWNGYNFEDSILLSERIVKDDVFSSIHIEEFEVMARDTKLGPEEITRDIPNVSE…
maxbin.036	o__Rhizobiales	18.04	6.16	1689.95	2722	0.81	2585	4368511	3.19		maxbin.036	1.	partial	1094	92.87%	unclassified Devosia	WP_055877950.1	Proteobacteria	Alphaproteobacteria	Rhizobiales	Hyphomicrobiaceae	x	MATTFNGRRKVRKSFGSIREVAEMPNLIEVQKASYDQFLIVNEPAGGRSEEGLQAVFKSVFPITDFSNTASLEFVKYEFEQPKYDVDECRQRDMTFAAPLKVTLRLIVFEVDEETGARSVKDIKEQDVYMGDMPFMTSNGTFIVNGTERVIVSQMHRSPGVFFDHDKGKTHSSGKLLFAARIIPYRGSWLDIEFDAKDIVFARIDRRRKIPVTSLLKALGLDAEEILNTYYKTVSYERTKTGWKKPFDSEQMRNAKPSYDLIDANTGAVVHEAGKKLTPRQAKKLAQDGLTHLAAVDEDLFGTFIAEDLVNLQNGEIYCEAGDEIDEKLLNKLKDAGFEDLPILDIDHITVGAYIRNTLAVDKNESREDALFDIYRVMRPGEPPTVETAEAMFKSLFFE…
												2.	partial	118	96.61%	Aestuariivirga litoralis	WP_111198199.1	Proteobacteria	Alphaproteobacteria	Rhizobiales	Aestuariivirgaceae	x	MAETQSAASRKRLRKFFGRKVEVAEMPNLIEVQRESYDQFLQMTEPKGGRANEGLQAVFKSVFPITDFSGQAMLEFVRYEFEQPKFDVDECQQRGMTFEAPLKVTLRLIVFEVDPDTQ
												3.	partial	132	99.24%	Mesorhizobium sp.	TIW15792.1	Proteobacteria	Alphaproteobacteria	Rhizobiales	Phyllobacteriaceae	x	MAQTQTFNGRRRVRKFFGKIPEVAEMPNLIEVQKASYDQFLMVDEPEGGRPDEGLQAVFKSVFPISDFSGSSMLEFVKYEFEGPKFDVDECRQRDLTYAAPLKVTLRLIVFDIDEDTGAKSIKDIKEQDVYM
maxbin.037	o__Rhizobiales	74.71	22.33	2921.57	4986	0.87	2343	6845249	3.14		maxbin.037	1.	partial	135	97.78%	Mesorhizobium sp.	TIS09473.1	Proteobacteria	Alphaproteobacteria	Rhizobiales	Phyllobacteriaceae	x	RVRSVGELMENQYRVGLLRMERAIRERMSSIDIDTVMPHDLINAKPAAAAVREFFGSSQLSQFMDQTNPLSEITHKRRLSALGPGGLTRERAGFEVRDVHPTHYGRICPIETPEGPNIGLINSLATFARVNKYGF
												2.	partial	83	75.90%	Afipia massiliensis 34633	AAP75726.1	Proteobacteria	Alphaproteobacteria	Rhizobiales	Bradyrhizobiaceae	x	KVLYWGTSEWSAQQLTEAYWQEPACGRADCDACVRRRQGEGHRGHARSCRLNKSGQSTVYDGRTGDQFVRNVSVGDSYMLKLHHLVADKSRARAIGPYARGPQQPLGGRALCGGQRFGGVDGWALEAYGAAYT
												3.	partial	126	96.83%	Mesorhizobium sp.	TIM62671.1	Proteobacteria	Alphaproteobacteria	Rhizobiales	Phyllobacteriaceae	x	GEIDDIDHLGNRRVRSVGELMENQYRIGLLRMERAIKERMSSIEIDTVMPQDLINAKPAAAAAREFFGSSQLSQFMDQTNPLSEITPKRRLSALGPGGLTRERAGFEVRDVHPTHYGRICPIETPE
maxbin.038	k__Bacteria	76.39	47.84	1844.48	2656	0.89	3856	7112308	2.86		maxbin.038	1.	partial	303	92.41%	Methylocystis hirsuta	WP_123175111.1	Proteobacteria	Alphaproteobacteria	Rhizobiales	Methylocystaceae	x	VVMVPRDRVDFMDVSPKQLVSVAAALIPFLENDDANRALMGSNMQRQAVPLVKADAPLVGTGMEAIVARDSGAAIGARRTGIIDQIDATRIVVRATEELDPTKPGVDIYRLMKFQRSNQSTCINKKPLVRVGDIVHKGDIIADGPSTDLGDLALGRNVLVAFMPWNGYNFEDSILLNERIVKDDVFTSIHIEEFEVMARDTKLGPEEITRDIPNVSEEALKNLDEAGIVYIGAEVMAGDILVGKITPRGESPMTPEEKLLRAIFGEKAADVRDTSLKVPPGVEGTVVEVRVFNRRGVDKDERA
												2.	partial	640	89.84%	Methylocapsa acidiphila	WP_138166735.1	Proteobacteria	Alphaproteobacteria	Rhizobiales	Beijerinckiaceae	x	MAQQTYTGRKRVRKFFGHIREVAEMPNLIEVQKASYDQFLLVHEPKGGRPDEGLQAVFKSVFPISDFSSTALLEFGKYEFEAPKYDVDECRQRGMTFAAPLKVTLRLIVFDVDADTGAKSVKDIKEQDVYMGDMPFMTSNGTFIVNGTERVIVSQMHRSPGVFFDHDKGKTHSSGKLLFAARIIPYRGSWLDIEFDAKDIVYARIDRRRKIPVTSLLFALGMDGEEILSTFYKTITYTRTGEGETAGWRLPFDADRLKGVKAVEDMVDADSGEVVLEAGKKLTARAARLLSEKGVKALRAQDADLNGQYIAQDLFNPQTGEIFAEAGDEITAKSLTALIEAGFEELPLLDIDHITIGPYIRNTLTVDKNSSREEALFDIYRVMRPGEPPTIDTAEAMFH…
												3.	partial	475	90.95%	Pseudolabrys sp. Root1462	WP_056910734.1	Proteobacteria	Alphaproteobacteria	Rhizobiales	Xanthobacteraceae	x	MPNLIEVQKASYDQFLLVQEPVGGRPDEGLQAVFKSVFPISDFSGTSMLEFVKYEFEAPKYDVDECRQRGMTYAAPLKVTLRLIVFDIDEETGAKSVKDIKEQDVYMGDIPLMTNNGTFVVNGTERVIVSQMHRSPGVFFDHDKGKTHSSGKLLFAARIIPYRGSWLDIEFDAKDIVYARIDRRRKIPVTSLLYALGMDSEEILDTFYRKILYKRQKDGWRVPFDSNRVRGYKAINDLVDADSGKVVLEAGKKLTVRSARQLAEKGLKALRMTDQELIGHYIAEDLVNTKTGEIYAEAGEEITEKNLKLLNEAGYKELPLLDIDHVNVGAYIRNTLSVDKNMTREDALFDIYRVMRPGEPPTLDTAQNMFQSLFFDAERYDLSAVGRVKMNMRLDLDAP…
												4.	partial	262	89.69%	Pseudolabrys sp.	MSO66567.1	Proteobacteria	Alphaproteobacteria	Rhizobiales	Xanthobacteraceae	x	DIVLNPLGVPSRMNVGQILETHLGWACAGLGLRIGQAVDAYNAKHDTKPLKEMLKKIYGEDDTIKSLGEKDLVELGTNLRHGVPIATPVFDGAKEADIEHMLDLAGLDHSGQVTLYDGRTGEPFDRKVTVGYIYMLKLHHLVDDKIHARSIGPYSLVTQQPLGGKAQFGGQRFGEMEVWALEAYGAAYTLQEMLTVKSDDVAGRTKVYEAIVRGDDTFEAGIPESFNVLVKEMRSLGLNVDLHNSKQQRPLPGEPPAEAAE
maxbin.039	k__Bacteria	63.48	32.17	1746.39	2736	0.85	4193	7322628	2.72		maxbin.039	1.	partial	257	96.50%	Mesorhizobium sp.	TIS59959.1	Proteobacteria	Alphaproteobacteria	Rhizobiales	Phyllobacteriaceae	x	DILVGKITPKGESPMTPEEKLLRAIFGEKASVVRDTSMRMPPGTFGPVVEVRVFNRHGGETDERAMAIEREEIERLAKDRDDEQAILDRNVYSRLSDVLVGKEAIAGPNGFKKGSTLSKDTLDEYPRSQWSQFAVQNEKLQSELEALRGQYDDSKKALEQRFMDKVEKVQRGDEMPPGVMKMVKVFVAVKRKMQPGDKMAGRHGNKGVVSRIVPVEDMPFLEDGTHADIVLNPLGVPSRMNVGQILETHLGWACAGM
												2.	partial	209	88.52%	Pelagibacterium sp. SCN 63-17	ODU80365.1	Proteobacteria	Alphaproteobacteria	Rhizobiales	Hyphomicrobiaceae	x	VFVATKRKIQPGDKMAGRHGNKGVVSRIVPIEDMPYLEDGTAVDIVLNPLGVPSRMNVGQILETHLGWACRGLGKKLDGLVKAYQKSGDLKPLRTEIGELYANDSYVTDLDDDGLIRLGEHLSKGVPIATPVFDGAKEADIVKMLERAGLKTSGQSTVFDGRTGEQFDRQVTVGYIYMLKLHHLVDDKIHARSIGPYSLVTQQPLGGKA
												3.	partial	161	91.30%	Mesorhizobium sp. M1E.F.Ca.ET.041.01.1.1	RUW19159.1	Proteobacteria	Alphaproteobacteria	Rhizobiales	Phyllobacteriaceae	x	THLGWACAGMGKKIGELIEAYKTGGDIKPLRKTLESFMPANDRNEPVREYDDESIVRLSEQMRRGVSIATPVFDGAHEADINTMLEQAGLHTSGQSQLDDGRTGEPFDRKVTLGYIYMLKLHHLVDDKIHARSIGPYSLVTQQPLGGKAQFGGQRLAKWKCGRSRLTARRT
maxbin.040	k__Archaea	31.50	3.95	1970.11	2748	0.79	8117	15991377	2.57		maxbin.040	1.	partial	468	70.73%	Acanthamoeba castellanii str. Neff	XP_004348530.1	Discosea	x	Longamoebia	Acanthamoebidae	amoeba, different marker lineage = eukaryotic bin	MLSASSDKDLTELGECPYDIGGYFIINGSEKVLIAQEKMSHNHVYVFKKAPPSKYSYVAECRSAPEKGMRPTSTLYVKQLTRGKQIRATIPYIKEDVPIVVVFRALSFISDKEILEHICYDFNDFAMMELLRPSLEEGMVIQDQNVALDFIGRRGATVGITKERRIKYAKEILQKELLPHLGTEDAHENKKAFFFGYIVHRLLLGCLERRPMDDRDHYGNKRLDLAGPLLAGLFRALFKKLTKEIRTLLQKAIDHGKDFNLNLAVKSRTITNGLKYSLATGNWGANRGAAKAGVSQVLNRLTFVSCLSHLRRLNTPIGREGKLAAPRQLHNTHWGMVCPAETPEGHACGLVKNLALMCYISVGVAATASLQFLDEWGTESLEEISPSTLPTATKVFVNG…
												2.	partial	123	60.98%	Choanephora cucurbitarum	OBZ83305.1	Mucoromycota	Mucoromycetes	Mucorales	Choanephoraceae	fungi, different marker lineage = eukaryotic bin	MQAALRLRHMKVTGGGVSSDLEVAMLPPAQGGAFPGLYLFLSPARFLRPVRHLAAGKVEFIGSLEQPYLDIACLDEDLKPHTTHQEVKPTHILSVVANMTPFSDFNQSPRNMYQCQMGKQSMVRVVLLALYAQRMVSLLLICASVATCCVLHLLECPQGTLTYEIPTGHPGSLRPLPHRQQDLPHPDAAGARSA
												3.	partial	181	51.93%	Basidiobolus meristosporus CBS 931.73	ORY01079.1	Zoopagomycota	Basidiobolomycetes	Basidiobolales	Basidiobolaceae	fungi, different marker lineage = eukaryotic bin	MNSSITITVHYLNDGTSTLRFAIRKQEFFLPVVLVLKALVDTSDREIYEKIVQRDHGNTFVTERVELILKDAKQFSVYSRRQCRAYLGERFRVALALPTSLSAEEVGNYLLRRYVFVHLNDDKQKFDILMCAPLSQLSLIARPTNAMCRLMIRKLYALVQGEVAEDNQDSPMHQEVLLAGHLYGMHFKVHT
												4.	partial	100	61.00%	Polyporus arcularius HHB13444	TFK93629.1	Basidiomycota	Agaricomycetes	Polyporales	Polyporaceae	fungi, different marker lineage = eukaryotic bin	MKDGKILCPGVDTDGLPFVGKLLNPSDPLYAYFDETGKHFIAKYKGKETAHVDQVRIVGQPGQTQASKALFKLRLNRNPVIGDKFSSRHGQKGVLSQLWPQENMPFSEVRTEHSCYFTITCVIRLLY
												5.	partial	93	74.19%	Lepidopterella palustris CBS 459.81	OCK85161.1	Ascomycota	Dothideomycetes	Mytilinidiales	Argynnaceae	fungi, different marker lineage = eukaryotic bin	MAYLPCSLTYRPPPPPPVQSGICPDVIINPHAFPSRMTIGMLVESLAGKAGSLHGLFQDSTPFKFGENNTAVSYFGEQLTKAGYNYFGNEPLYSGIFGCVIVVMLQVELCLLGSTQC
maxbin.041	k__Archaea	34.28	10.02	1848.42	2548	0.80	6134	11338231	2.44		maxbin.041	1.	partial	80	78.75%	Acanthamoeba castellanii str. Neff	XP_004348530.1	Discosea	x	Longamoebia	Acanthamoebidae	amoeba, different marker lineage = eukaryotic bin	KGFMFLHEIESYRGNDLEIAGYKEDEDSIVYEKPIKLIIHNSPPEGHEMVEFTKKAEAARWNAFSQVAPTAAPRYCHSNFLSLLVTKGHDMFVRTGKIGTSLSGDEYVHWDGHEKRPANGKRTFTPDPFHKVKADMLVDDARLAVKFKSLAAGGFINDHQHRVPLRVLDTDAKHTIFLELFGFWLGDGWLGLKAQCVGFCQVKTHDVDFIKEASKQLGIVYRSYISNTQEAVRIEVTEPEIVEFFFTEFNSKYAAAGDGHGADENEDEDKHEHIKSVKWFPSWVFQLCKADMRVVLMGLKRADGVWKAKEDGVTGHRIYTSSVSFRDQIVHLATLAGYSATFVKLYDAGTIRGTDCRGRAIVATVPGWEVRFMEQGAEVTSGFVEPMLTSRDVKRTTYH…
												2.	partial	72	70.83%	Mucor ambiguus	GAN07448.1	Mucoromycota	Mucoromycetes	Mucorales	Mucoraceae	fungi, different marker lineage = eukaryotic bin	QQEDLPFSDAGVCPDIIMNPHGFPSRMTVGKMIELLGGKAGVMEGKIRDGTAFAGDKVEVLSQVRLILSLSYYCDYLLLFIIIVWQYITVLRFEPLR
												3.	partial	283	49.82%	Basidiobolus meristosporus CBS 931.73	ORY01079.1	Zoopagomycota	Basidiobolomycetes	Basidiobolales	Basidiobolaceae	fungi, different marker lineage = eukaryotic bin	MYVKICRQYGGSGPVSTLQKYIGRLPIMVRSKRCSLGALGSLGGSATMQRHGEDPAEMGGYFIVRGIEKVTRILAAQRRNYPLALKRDHYQSSGKGFTPYALSIRCCRPDQSSVSLSLHALQNGDCSIRFSMRKQQYFLPVVVVMRALLETTDREMYERIVQQDVDNTFITDRVESMLREAKKDAVHSREQCLAHIGSKFRTALDNVPERYTDTQIGELLLRKYVLVHLTNNQDKFNLLVFMIRKLYALVSGDSAEDNPDAPNTQELLLTGHLLLMAIKEKLQ
												4.	partial	402	74.13%	Acanthamoeba castellanii str. Neff	XP_004348530.1	Discosea	x	Longamoebia	Acanthamoebidae	amoeba, different marker lineage = eukaryotic bin	SSGLVELIDCEEEETVMVAMSPDDLAKTRHEERAYATTYTHCEIHPSMILGIAASIIPFPDHNQSPRNTYQSAMGKQAMGVYITNYQLRMDTLAHVLYYPQKPLTTTRSMEFLKFRELPSGQNAVVAVSCYSGYNQEDSIIMNQSSIDRGLFRSVFYRAYRDEAKKQEQFEIPTDDSCMAMRHGAYDKIEEDGLIAPGTRVSGDDIIIGKTSPLQLTEDAPASAQRHTKKDNSTSLRASESGIVDQVIFTTNEEGWKFTKIRVRSVRKPQIGDKFASRHGQKGTVGITYRQEDMPFNQEGISPDLIINPHAIPSRMTIGHLVECLLGKLSSITGEEGDATPFTQVTVEGISTYLHNVGYQSRGNEVVYNGHTGKRMEAQLFMGPTFYQRLKHMVDDKVR…
maxbin.042	k__Archaea	5.13	0.93	825.45	856	0.74	3981	3286100	1.50		maxbin.042	1.	partial	26	80.77%	Bordetella pertussis	CFW34802.1	Proteobacteria	Betaproteobacteria	Burkholderiales	Alcaligenaceae	deviating marker lineage	GPYSLVTQQPLGGKAQFGGHIFSREEKYCPCN
maxbin.043	p__Cyanobacteria	34.58	1.06	899.38	933	0.88	1469	1321184	1.39		maxbin.043	1.	partial	221	89.59%	Microcystis aeruginosa	WP_110579480.1	Cyanobacteria	Oscillatoriophycideae	Chroococcales	Microcystaceae	Contamination JP212!!!	PVQIVSVATSMIPFLEHDDANRALMGSNMQRQAVPLLRPERPLVGTGLEAQAARDSGMVIVSRTHGDVTHVDATKIRVKVAPEDRESVGRTQIEYELQKYQRSNQDTCLNQRPLVFLGEQVVPGQILADGSATEGGELALGQNILVAYMPWEGYYYEDAILISERLVYDDVYTSIHIEKYEIEARQTKLGPEEITREIPNVGEDALRNLDEQGIIRKGAWV
												2.	partial	213	89.67%	Moorea sp. SIO4A5	NEO23381.1	Cyanobacteria	Oscillatoriophycideae	Oscillatoriales	Oscillatoriaceae	Contamination JP212!!!	LSAQVLLKAIRLSDNEIFDALRHPEFYQKTLDKEGNPTEDEALLELYRKLRPGEPPTVSGGELLLESRFFDNKRYDLGRVGRYKLNKKLRLDVPDTMRVLTSKDILSAIDYLINLEFDIGNTDDIDHLGNRRVRSVGELLQNQVRVGLNRLERIIRERMTVSESDNLTPASLVNPKPLVAAIKEFFGSSQLSQFMDQTNPLAELTHKRRLSAL
maxbin.044	k__Bacteria	12.07	1.72	1025.46	1090	0.82	527	540415	1.35		maxbin.044	none	x	x	x	x	x	x	x	x	x	x	x
B) Chlorogloea purpurea SAG 13.99 (JP212)
Binning Results												RpoB Proteins				BLASTP		Taxonomy
bin	marker lineage	Completeness	Contamination	Mean contig length	N50 (contigs)	Coding density	# contigs	Genome size	Coverage		Bin	RpoB		aa	RpoB (%)	Closest relative	Accession	Phylum	Class	Order	Family	Comment	RpoB Sequence
maxbin.001	root	0.00	0.00	5179.53	10422	0.80	76	393644	1079.03		maxbin.001	none	x	x	x	x	x	x	x	x	x	x	x
maxbin.002	p__Cyanobacteria	99.56	0.29	28463.46	79349	0.89	153	4354909	622.13		maxbin.002	1.	complete	1102	91.92%	Microcystis aeruginosa G13-11	NCS02376.1	Cyanobacteria	Oscillatoriophycideae	Chroococcales	Microcystaceae	Entophysalidaceae: No genome-sequenced representative!	MTNNSTFNLLPDLIEIQHSSFRWFLEEGLIEELNSFSPITDYTGKLELHFLGQDYKLKEPKYDVDEAKRRDSTYSVQVYVPTRLMNKETGKSIEQEVFIGDLPLMTDRGTFIINGAERVIVNQIVRSPGVYYKAEIDKNGRRTYSASLIPNRGAWLKFETDKNGLVWVRIDKTRKLSAQVLLKAIRLSDNEIFDALRHPEFYQKTLDKEGNPTEDEALLELYRKLRPGEPPTVSGGELLLESRFFDNKRYDLGRVGRYKLNKKLRLDVPDTMRVLTSKDILSAIDYLINLEFDIGNTDDIDHLGNRRVRSVGELLQNQVRVGLNRLERIIRERMTVSESDNLTPASLVNPKPLVAAIKEFFGSSQLSQFMDQTNPLAELTHKRRLSALGPGGLTRERAG…
maxbin.003	o__Burkholderiales	85.86	5.70	37897.92	178371	0.93	131	4964628	288.68		maxbin.003	none	x	x	x	x	x	x	x	x	x	x	x
maxbin.004	p__Bacteroidetes	97.04	0.52	121640.54	658805	0.90	37	4500700	230.28		maxbin.004	1.	complete	1267	95.97%	Chitinophagaceae bacterium IBVUCB2	WP_086104696.1	Bacteroidetes	Chitinophagia	Chitinophagales	Chitinophagaceae	x	MSSTKVNSRVDFGKIKHLAETPDLLEVQIQSFKEFFQLETTPDKRNIEGLFRVFKDNFPITDTRNIFVLEFLDYFIDPPRYTIEECMERGLTYAVPLKAKLRLSCNDEEHVDFQTIVQDVFLGNIPYMTPRGTFVINGAERVVVSQLHRSPGVFFGQSVHPNGTKIYSARVIPFKGAWMEFATDINNVMYAYIDRKKKFPVTTLLRSIGYETDKDILELFGMADEVKADKKALGKYVGKRLAARVLRTWVEDFVDEDTGEVVSIERNEIVMERDTVLDEEAIETISEMEVASVFVQREDVGGDYAIIYNTLNKDTSNSELEAVQFIYRQLRGADAPDNETARGIIDKLFFSDKRYDLGEVGRYKINRKLNVDLPLDKKTLTKEDIILIIKYLVRLTNGK…
maxbin.005	o__Sphingomonadales	81.59	14.77	47784.24	296290	0.90	93	4443934	150.84		maxbin.005	none	x	x	x	x	x	x	x	x	x	x	x
maxbin.006	k__Bacteria	98.12	30.88	47575.87	118719	0.92	130	6184863	105.77		maxbin.006	1.	partial	834	99.04%	Rhodospirillaceae bacterium	KAF0096717.1	Proteobacteria	Alphaproteobacteria	Rhodospirillales	Rhodospirillaceae	N-terminus of protein in maxbin.006 3. (46/46 aa overlap)	SEVTHKRRLSALGPGGLTRERAGFEVRDVHPTHYGRICPIETPEGPNIGLINSLATYARVNQYGFIESPYRKVVAGRVTDEVVYLSAMEEGRYTVAQANAEIDAKGKFVSELVQCRKGGEYILGRPETIDFVDVSPKQIVSVAAALIPFLENDDANRALMGSNMQRQAVPLIQAESPLVGTGMEEVVARDSGVAISARRTGIVDQVDAMRIVVRATEDVGPNRPAVDIYNLLKFQRSNQSTCITQKPLVRVGDHVKKGDIVADGPSTQNGELALGRNVLVAFMPWNGYNFEDSILLSERIVRDDVFTSIHIEEFEVMARDTKLGQEEISRDIPNVGEEALKNLDEAGIVYIGAEVKAGDILVGKVTPKGESPMTPEEKLLRAIFGEKAADVRDTSLKVP…		complete (1389aa; 98.49%; KAF0096717.1)	MATAFNTRKRIRRFFGHIESVAPMPNLIEVQKSSYENFLQRTTPAAKRTQSGLQEVFRGVFPIKDFAERASLEFVKYEFEEPKYDVEECQQRGITYAAPLKVTLQLVVWDIDEEAGSRSIRDIKEQDVYMGDMPLMTDNGTFIVNGTERVIVSQMHRSPGVFFDHDKGKTHSSGKYLFAARIIPYRGSWLDFEFDAKDLIHVRIDRRRKIPVTTLLLALDNDATWKKRTAAIAKGQTLDPTEAQGMSPEEILAAFYGQVVYTREKDGWNTAFESESMRGVKLTHDLVNGKTGKSVADAGTKMTPRLLNKLKEQGLKEIRVSAEELIGRYAALDVINEKTGEIYVEAGQEITEAVLELFDENGVDVLPTLAIDHVNVGPYIRNTLAADKNSNREEALLDI…
												2.	complete	1374	100.00% ❶	Variovorax paradoxus	WP_057596627.1	Proteobacteria	Betaproteobacteria	Burkholderiales	Comamonadaceae	x	MAQSSAYSYTERKRIRKSFGSRDSVVEIPYLLQMQKDAYTAFLQAGIAPQKRTVEGLQAAFDAAFPIVSHNGFVEMKFLEYNLAKPAFDVRECQTRGLTFASAVRAKVQLIIYDRESSTSQSKVVKEVKEQEVYMGEVPLMTEKGSFIINGTERVIVSQLHRSPGVFFEHDKGKTHSSGKLLFSARVIPYRGSWLDFEFDPKDMLYFRVDRRRKMPVTILLKAIGLNPESILANFFVNDNFRLMDSGAQMEFVSERLRGEVARFDITDKSGKVVVAKDKRVTARHTRELEQGGTTHISVPEDFLIGRVIARNIVDPDSGEILSKANDELTESLLKKLRGAGVQDIQVIYTNELDQGAYISQTLRIDETVDEFAARVAIYRMMRPGEPPTEDAVQALFQR…
												3.	partial	601	98.00%	Reyranella sp.	TBR28024.1	Proteobacteria	Alphaproteobacteria	Rhodospirillales	x	C-terminus of protein in maxbin.006 1. (46/46 aa overlap)	MATAFNTRKRIRRFFGHIESVAPMPNLIEVQKSSYENFLQRTTPAAKRTQSGLQEVFRGVFPIKDFAERASLEFVKYEFEEPKYDVEECQQRGITYAAPLKVTLQLVVWDIDEEAGSRSIRDIKEQDVYMGDMPLMTDNGTFIVNGTERVIVSQMHRSPGVFFDHDKGKTHSSGKYLFAARIIPYRGSWLDFEFDAKDLIHVRIDRRRKIPVTTLLLALDNDATWKKRTAAIAKGQTLDPTEAQGMSPEEILAAFYGQVVYTREKDGWNTAFESESMRGVKLTHDLVNGKTGKSVADAGTKMTPRLLNKLKEQGLKEIRVSAEELIGRYAALDVINEKTGEIYVEAGQEITEAVLELFDENGVDVLPTLAIDHVNVGPYIRNTLAADKNSNREEALLDI…
maxbin.007	k__Bacteria	91.03	2.30	97731.37	380063	0.85	81	7916241	87.81		maxbin.007	1.	complete	1234	93.52%	Planctomyces sp. SH-PL14	WP_075092558.1	Planctomycetes	Planctomycetia	Planctomycetales	Planctomycetaceae	x	MAISSERILKMDEVRHFGQIQGQFDLSDLTQIQTESYARFLQFEKRHDQRKNQGLEEILREVFPVESYDGLHRLEYIKYELGKPRYTPTECRQLRLTYGRPFRVWLRLVKEQPIEEEVYLGDMPIMLGGGEFIINGAERVVVSQLHRSPGVDFVKSEEPDRKGFSCRIIPERGSWIELAVSKKETLGVRIDQSGRFSAMTLLRAMAPEYSTSTDLLKLFYSVSTVKVKAGGDESLVGHYAADDIAYPSGERVGEIITEVGHRITKSNAQEIIEAGIKNVTLLDQADDDLIINSILEDSTNSHEEALLKIYQRLRPGNPPQLEKATALFKEKFFDVNRYRLGRVGRFRINRKFGQDISDEEMTLQPMDFINSIRYLVKLRVHDQTAHVDDIDNLGNRRLR…
maxbin.008	o__Sphingomonadales	34.76	1.99	70536.76	389198	0.91	33	2327713	69.84		maxbin.008	1.	complete	1399	98.07% ❶	Porphyrobacter sp. SLTP	WP_166545971.1	Proteobacteria	Alphaproteobacteria	Sphingomonadales	Erythrobacteraceae	x	MATKAKPPVTRSRKAQGTAKKRIRKIFGDIHEVVQMPNLIEVQRESYEQFLRSDKATGYVSGLEKTLRSVFPIRDFAGSAELDFVHYELEEPKYDTTECRQRGITYAAPMKVTLRLIVFEVDAETETRSVLDIKEQDVYMGDMPLMTDNGTFIINGTERVIVSQMHRSPGVLFDHDRGKTHSSGKLLFAARVIPYRGSWLDFEFDAKDIVNVRIDRKRKLPVTALLYSLGLDAEDILHHFYNTVVWERAKDGWKIPFVAEQWRGAKPTFALIDAATGEEVFAAGTKISPRAANKAAKDGLAELLLPTEEVVSRYAAGDMIDEATGRIYIEAGDEVTLEHIETLDKAGIDILPLLDIDEINTGPWIRNTLKADKAENRDEGLEAIYKVMRPGEPPTKETA…
maxbin.009	k__Bacteria	67.24	23.51	85896.37	207639	0.88	43	3693544	61.41		maxbin.009	1.	complete	1374	99.20% ❶	Hydrogenophaga sp. 2FB	WP_137922447.1	Proteobacteria	Betaproteobacteria	Burkholderiales	Comamonadaceae	x	MASASKYSYTERKRIRKSFGTRENVLAIPYLLQMQKDAYTAFLQADSAPKKRTNEGLQAAFEAAFPIVSHNGFVEMKFVEYNLAKPAFDVRECQTRGLTFASAVRARVQLIIYDRESSTAQSKVIKEVKEQEVYMGEVPLMTEKGSFIINGTERVIVSQLHRSPGVFFEHDKGKTHSSGKLLFSARIIPYRGSWLDFEFDPKDVLFFRVDRRRKMPVTILLKAIGLTPEAILANFFVNDHFRLMDSGAQMAFVPERLRGEVARFDITDKSGKVVVAKDKRITVRHTRELEQSGTTHISVPEDFMIGRVVARNIVDTDTGEIIAKANEELTEALLKKLRTAGVQDLQCLYTNELDQGAYISQTLRIDETADEFAARVAIYRMMRPGEPPTEDAVQALFHR…
												2.	partial	1054	96.49%	Devosia insulae	WP_069911354.1	Proteobacteria	Alphaproteobacteria	Rhizobiales	Hyphomicrobiaceae	C-terminus of protein in maxbin.009 3. (47/47 aa overlap)	MATTFNGRRKVRKSFGSIREVTEMPNLIEVQKASYDQFLIVDEPKGGRSDEGLQSVFRSVFPITDFSNTASLEFVKYEFEQPKYDVDECRQRDMTFAAPLKVTLRLIVFEVDEETGARSVKDIKEQDVYMGDMPFMTSNGTFIVNGTERVIVSQMHRSPGVFFDHDKGKTHSSGKLLFAARIIPYRGSWLDIEFDAKDIVYARIDRRRKIPVTSLLKALGLDAEEILDTYYKTVQFEKTKTGWRKPFDAEQMKNAKPTFDLIDANTGDVVHEGGKKLSPRQAKKLATDGLTHLAVVEEDLYGQFIAQDLVDLKTGEIFAEAGDELDEKLVTKLKDKGFDELPILDIDHVNVGAYIRNTLAVDKNESREDALFDIYRVMRPGEPPTVETAEAMFKSLFFD…		complete (1382aa; 95.66%; WP_069911354.1)	MATTFNGRRKVRKSFGSIREVTEMPNLIEVQKASYDQFLIVDEPKGGRSDEGLQSVFRSVFPITDFSNTASLEFVKYEFEQPKYDVDECRQRDMTFAAPLKVTLRLIVFEVDEETGARSVKDIKEQDVYMGDMPFMTSNGTFIVNGTERVIVSQMHRSPGVFFDHDKGKTHSSGKLLFAARIIPYRGSWLDIEFDAKDIVYARIDRRRKIPVTSLLKALGLDAEEILDTYYKTVQFEKTKTGWRKPFDAEQMKNAKPTFDLIDANTGDVVHEGGKKLSPRQAKKLATDGLTHLAVVEEDLYGQFIAQDLVDLKTGEIFAEAGDELDEKLVTKLKDKGFDELPILDIDHVNVGAYIRNTLAVDKNESREDALFDIYRVMRPGEPPTVETAEAMFKSLFFD…
												3.	partial	375	94.13%	Devosia sp. 66-14	OJX26520.1	Proteobacteria	Alphaproteobacteria	Rhizobiales	Hyphomicrobiaceae	N-terminus of protein in maxbin.009 2. (47/47 aa overlap)	TFDAQPRSKWWQFALEDDKVMAEMEALHAQYEESRKLLEQRFIDKVDKLQRGDELPPGVMKMVKVFVATKRKIQPGDKMAGRHGNKGVVSRIVPVEDMPYLEDGTSVDIVLNPLGVPSRMNVGQILETHLGWACRGVGKKIDEMMRVYQQKGDLTPLKKEISALYDGDDYVSGLDDDSIARLGEHLSKGVPIATPVFDGAKESDIVDMLNRAGLKTSGQSSVFDGRTGEQFDRQVTVGYIYMLKLHHLVDDKIHARSIGPYSLVTQQPLGGKAQFGGQRFGEMEVWALEAYGAAYTLQEMLTIKSDDVAGRTKVYEAIVRGDDTFEAGIPESFNVLVKEIRSLGLNVELDTFEGDALPQGGPADQLAPPQNAAE
maxbin.010	o__Rhodospirillales	89.39	25.52	111582.46	223968	0.92	79	8815014	60.85		maxbin.010	none	x	x	x	x	x	x	x	x	x	x	x
maxbin.011	o__Sphingomonadales	85.54	10.13	83362.04	167465	0.92	48	4001378	52.94		maxbin.011	1.	partial	114	100.00%	Sphingopyxis sp. Root214	WP_056373898.1	Proteobacteria	Alphaproteobacteria	Sphingomonadales	Sphingomonadaceae	C-terminus of protein in maxbin.011 2. (47/47 aa overlap)	MATKAKSVGKALEATASKRIRKLFGNIHEAVEMPNLIEVQRESYEQFLRSDPSVGYVSGLEKTLRSVFPIRDFAGTAELDFVHYELEAPKYDVEECRQRGITYAAPMKVTLRLI
												2.	'complete'	1325	99.17% ❶	Sphingopyxis sp. YR583	WP_093513022.1	Proteobacteria	Alphaproteobacteria	Sphingomonadales	Sphingomonadaceae	N-terminus of protein in maxbin.011 1. (47/47 aa overlap)	FPIRDFAGTAELDFVHYELEAPKYDVEECRQRGITYAAPMKVTLRLIVFEVDSETDTRSVLDIKEQDVYMGDMPLMTENGTFFVNGTERVIVSQMHRSPGVLFDHDRGKTHSSGKFLFAARVIPYRGSWLDFEFDAKDIVNVRIDRKRKLPVTSLLYALGMSGEEILNTFYDRLVFERAENGWKVPFVVENWRGSKPAFDVVDAKTGEVVFAAGHKISPRLANKAAKDGLDTLLIPTEEIFGRYSAYDLINESTGEIYIEAGDEVSADNLEKIDGAGIDKLVLLDIDHNNTGPWIRNTLKADKAEDRDQALSDIYRVMRPGEPPTRETAEALFGGLFFDAERYDLSAVGRVKLNMRLGLDAEDTVTTLRSEDILAVVKELVNLKDGKGEIDDIDNLGNR…		complete (1292aa; 99.14%; WP_093513022.1)	MATKAKSVGKALEATASKRIRKLFGNIHEAVEMPNLIEVQRESYEQFLRSDPSVGYVSGLEKTLRSVFPIRDFAGTAELDFVHYELEAPKYDVEECRQRGITYAAPMKVTLRLIVFEVDSETDTRSVLDIKEQDVYMGDMPLMTENGTFFVNGTERVIVSQMHRSPGVLFDHDRGKTHSSGKFLFAARVIPYRGSWLDFEFDAKDIVNVRIDRKRKLPVTSLLYALGMSGEEILNTFYDRLVFERAENGWKVPFVVENWRGSKPAFDVVDAKTGEVVFAAGHKISPRLANKAAKDGLDTLLIPTEEIFGRYSAYDLINESTGEIYIEAGDEVSADNLEKIDGAGIDKLVLLDIDHNNTGPWIRNTLKADKAEDRDQALSDIYRVMRPGEPPTRETAEAL…
maxbin.012	o__Rhizobiales	93.73	34.01	88593.52	285664	0.90	91	8062010	45.99		maxbin.012	1.	complete	1372	98.98% ❶	Bosea sp. DSM 18164	WP_092159661.1	Proteobacteria	Alphaproteobacteria	Rhizobiales	Bradyrhizobiaceae	x	MVTSLQGRRRVRKFFGKLKEVAEMPNLIEVQKASYDQFLMVDEPKGGRSDEGLQSVFKSVFPIGDFSGASLLEFVKYTFEPPKYDVDECRQRGMTFSAPLKVTLRLIVFDIDPDTQAKSVKDIKEQDVYMGEMPLMTDNGTFIVNGTERVIVSQMHRSPGVFFDHDKGKTHSSGKLLFAARIIPYRGSWLDIEFDAKDIVYARIDRKRKIPVTSLLFALGMDGEEILSRFYNHLSYVRDKDGWRVPYDAERMKGFKATVDMIDADTGEVVIEAGKKLVARTARQLAEKGLKFLRATDEDLYGQYIAEDLVNPATGEVFAEAGDEIDEKSLKALLDAGFDELPVLDIDHITVGPYIRNTLKVDKNSRREEALFDIYRVMRPGEPPTLETAENMFQSLFFD…
maxbin.013	o__Sphingomonadales	89.40	17.8	63181.88	237136	0.91	58	3664549	37.48		maxbin.013	1.	complete	1389	99.21% ❶	Reyranella soli	WP_147156586.1	Proteobacteria	Alphaproteobacteria	Rhodospirillales	unclassified	deviating marker lineage = Misclassification (Order: Rhodospirillales instead of Sphingomonadales)	MATAFNTRKRIRRFFGHIESVAPMPNLIEVQKSSYESFLQRNIPAAKRTQSGLQEVFRGVFPIKDFAERASLEFVKYEFEEPKYDVEECQQRGITYAAPLKVTLQLVVWDIDEEAGSRSIRDIKEQDVYMGDMPLMTDNGTFIVNGTERVIVSQMHRSPGVFFDHDKGKTHSSGKYLFAARIIPYRGSWLDFEFDAKDLIHVRIDRRRKIPVTTLLLALDNDATAKKRAAAIAKGQTLDPTEAQGMSPEEILAAFYGQVVYKREKDGWNTPFDADSMRGVKLTHDLVNGKTGKAVADAGAKMTPRLLNRLKEQGIKEIRVSAEELTGRYAAVDVINEKTGEIYVEAGQEITQAVLELFDENEIDILPTLAIDHVNVGPYIRNTLAADKNSNREEALLDI…
												2.	partial	114	100.00%	Sphingopyxis sp. Root214	WP_056373898.1	Proteobacteria	Alphaproteobacteria	Sphingomonadales	Sphingomonadaceae	x	MATKAKSVGKALEATASKRIRKLFGNIHEAVEMPNLIEVQRESYEQFLRSDPSVGYVSGLEKTLRSVFPIRDFAGTAELDFVHYELEAPKYDVEECRQRGITYAAPMKVTLRLI
maxbin.014	o__Sphingomonadales	99.09	1.75	94599.58	1809278	0.92	36	3405585	31.73		maxbin.014	1.	complete	1387	93.15%	Sphingorhabdus sp. IMCC1753	WP_158897799.1	Proteobacteria	Alphaproteobacteria	Sphingomonadales	Sphingomonadaceae	x	MANPTAANTLSRKKRIRKIFGDIHEVIDMPNLIEVQRESYEQFLRSDPSIGYVSGLEKTLRSVFPIRDFAGTSELDFVHYELEDPKYDVEECRQRGITYAAQMKVTLRLIVFEVDPETEARSVLDIKEQDVYMGDMPLMTHNGTFFINGTERVIVSQMHRSPGVLFDHDRGKTHSSGKFLFAARVIPYRGSWLDFEFDAKDIVNVRIDRKRKLPVTTLLYSLGLNSEEILNHFYDKVTFARAKGGWKIPFNADQWRASKPTFDIVDAKSGEVVFPAGQKVTPRAANKAVKDGLTDLLIPTEEIFGRYSAYDLVDDKTGRIYVEAGDEITAENLEALDKAGIDSLELLDIDHVITGAWMRNTLKADKAENRDMGLDAIYRVMRPGEPPTRETAEALFAGL…
maxbin.015	p__Bacteroidetes	97.62	0.98	121469.91	273276	0.91	33	4008507	28.58		maxbin.015	1.	complete	1264	81.09%	Pseudopedobacter saltans	WP_013633299.1	Bacteroidetes	Sphingobacteriia	Sphingobacteriales	Sphingobacteriaceae	x	MATTINNQERISFASIGQVIDYPDFLDVQLQSFREFFQLETSSENRKNEGLFKVFYENFPISDTRNIFELEFLDYFVDPPRYTIAECIERGLTYSVPLKAKLRLSCNDKDHEDFQTIVQDVYLGTIPYMTPKGTFIINGAERVVVSQLHRSPGVFFGQSYHTNGTKLYSARVIPFKGSWMEFATDVNNVMYAYIDRKKKFPVTTLLRAIGFETDKDILNIFDLAEEIKVSKSGLKKVVGRKLAARVLRTWVEDFVDEDTGEVVSIERNEVIVERDVVLNDDHIDLIIDAGVKIIILSKEDTTTNDFAIIYNTLQKDTSNNGKEAVEHIYRQLRNTDPPDEETARGIIERLFFSDKRYDLGDVGRYRINRKLEMNIPMEVKVLTKEDIIAIIKYLIELSN…
maxbin.016	k__Bacteria	100.0	13.79	83188.69	214845	0.90	72	5989586	25.63		maxbin.016	1.	complete	1448	95.51%	Luteitalea pratensis DSM 100886	WP_110173172.1	Acidobacteria	Vicinamibacteria	x	Vicinamibacteraceae	x	MSSSLAKNVYRERIDFSKIRTTVPIPNLIEIQKKSYDRFLQMYTLPAEREDVGLQAVFKSVFPISDFRENSSLEFIEYSIGNWDECGWGDEARGLVHEIGGRRMALNLKYDINECLERGMTYAIPLKVTIRLVVWNKDPETGAKTIRDIKEQEVYFGDIPLMTDHGTFIINGTERVIVSQLHRSPGAFFHTEDKTLFIGQLIPYRGSWVEFEYDSKNLLYVRIDRKRKFLGTVFLRALGLRNADEMLRAFYTIDSLHLKGDQVLWTVNDSPVDWRAGEDMTIPGSELALTRGKRITKALLKALRHAGITEVPVEYSHLEGEQPFTAADIVDPASGEVLLEANEELSARVLAMAQEKGIERIDIFFPEKDEVGPVLSATLKKDPIRTHEEALIEIYRRLR…
maxbin.017	o__Sphingomonadales	85.47	0.74	41969.56	72058	0.90	73	3063778	20.93		maxbin.017	1.	partial	93	100.00%	Sphingopyxis sp. Z10-6	WP_168453272.1	Proteobacteria	Alphaproteobacteria	Sphingomonadales	Sphingomonadaceae	C-terminus of protein in maxbin.017 2. (46/46 aa overlap)	MATKAKSVGTALEATASKRIRKLFGNIHEAVEMPNLIEVQRESYEQFLRSDPSIGYVSGLEKTLRSVFPIRDFAGTAELDFVHYELEAPKYDV
												2.	'complete'	1345	99.93% ❶	Sphingopyxis sp. Z10-6	WP_168453272.1	Proteobacteria	Alphaproteobacteria	Sphingomonadales	Sphingomonadaceae	N-terminus of protein in maxbin.017 1. (46/46 aa overlap)	LRSDPSIGYVSGLEKTLRSVFPIRDFAGTAELDFVHYELEAPKYDVEECRQRGITYAAPMKVTLRLIVFEVDSETDTRSVLDIKEQDVYMGDMPLMTENGTFFVNGTERVIVSQMHRSPGVLFDHDRGKTHSSGKFLFAARVIPYRGSWLDFEFDAKDIVNVRIDRKRKLPVTSLLYALGMSGEEILNHFYDRLVFERASNGWKVPFVVENWRGAKPAFDVVHAKTGEVVFAAGHKISPRLANKAAKDGLDTLLIPTEEIFGRYSAYDLINEATGEIYIEAGDEVSAENLEKMDAAGIDKLVLLDIDHNNTGPWIRNTLKADKAEDRDQALSDIYRVMRPGEPPTRETAEALFGGLFFDPERYDLSAVGRVKLNMRLGLDAEDTVTTLRSDDILAVVKE…		complete (1392aa; 99.93%; WP_168453272.1)	MATKAKSVGTALEATASKRIRKLFGNIHEAVEMPNLIEVQRESYEQFLRSDPSIGYVSGLEKTLRSVFPIRDFAGTAELDFVHYELEAPKYDVEECRQRGITYAAPMKVTLRLIVFEVDSETDTRSVLDIKEQDVYMGDMPLMTENGTFFVNGTERVIVSQMHRSPGVLFDHDRGKTHSSGKFLFAARVIPYRGSWLDFEFDAKDIVNVRIDRKRKLPVTSLLYALGMSGEEILNHFYDRLVFERASNGWKVPFVVENWRGAKPAFDVVHAKTGEVVFAAGHKISPRLANKAAKDGLDTLLIPTEEIFGRYSAYDLINEATGEIYIEAGDEVSAENLEKMDAAGIDKLVLLDIDHNNTGPWIRNTLKADKAEDRDQALSDIYRVMRPGEPPTRETAEAL…
maxbin.018	c__Alphaproteobacteria	96.43	7.39	6919.56	10491	0.90	762	5272708	18.04		maxbin.018	1.	complete	1357	99.12% ❶	Phenylobacterium sp.	TAL33059.1	Proteobacteria	Alphaproteobacteria	Caulobacterales	Caulobacteraceae	x	MAQSFTGKKRIRFSFGRIPEAVQMPNLIEVQRSSYEQFLQREVRAGERREEGIEAVFKSVFPIKDFNERAVLEYVSYEFEEPKYDVEECVQRDMTYAAPLKVKLRLIVFETDEETGARSVKDIKEQDVYMGDIPLMTEKGTFIVNGTQRVIVSQMHRSPGVFFDHDKGKTHASGKLLFAARVIPYRGSWLDFEFDAKDIVYVRIDRRRKLPATTFLMALGMDGEEILSTFYKTVAYEKKTAGWSTAYIPERWRGVKPEFPLIDADSGEEIAPAGTKISARNAKKFADAGLKTLLLPPEALNGRYLARDLVNYQTGEIYAEAGDELDAGLLVSLEEQGFTTMDVLDIDHVTIGAYVRNTLRVDKNTVREDALFDIYRVMRPGEPPTVEAAEAMFKSLFFD…
maxbin.019	o__Rhizobiales	92.41	1.86	39139.78	70227	0.90	116	4540215	16.10		maxbin.019	1.	complete	1377	95.79%	Kaistia soli	WP_073058753.1	Proteobacteria	Alphaproteobacteria	Rhizobiales	Rhizobiaceae	x	MAQAFTGRKRIRKFFGSIGDVAEMPNLIEVQKASYDQFLMVEETKGGRPDEGLQAVFKSVFPISDFSNTALLEFVRYDFDPPKYDVDECRQRGMTFSAPLKVTLRLIVFDVDEDTGAKSVKDIKEQEVYMGEMPLMTLNGTFIVNGTERVIVSQMHRSPGVFFDHDKGKTHSSGKLLFAARIIPYRGSWLDIEFDAKDIVYARIDRRRKIPVSSLLFALGMDAEEILDTFYNQIVFSKAADGWRMPYDAQRMRGIKAATDLIDADTGEVVVEAGKKLTARAARAIADKGVKALKVSSEDLFGSYVAEDIVNPVNGEIYAEAGAELTEKLLAVLQTAGFDEIPVLDIDHINVGAYIRNTLAVDKNETREDALFDIYRVMRPGEPPTMDSAQAMFQSLFFD…
												2.	complete	1381	89.50%	Pseudoxanthobacter soli	WP_073629965.1	Proteobacteria	Alphaproteobacteria	Rhizobiales	Xanthobacteraceae	x	MAQAQKAQTFNGRKRIRKYFGSIREVADMPNLIEVQKASYDQFLLVDEPKDGRPDEGLQSVFKSVFPISDFAGTALLEFVRYEFEAPKYDVDECRQRGMTFAAPLKVTLRLIVFDVDDDTGAKSVKDIKEQDVYMGDMPLMTDNGTFIVNGTERVIVSQMHRSPGVFFDHDKGKTHSSGKLLFAGRIIPYRGSWLDIEFDAKDIVHARIDRRRKIPVTSLMMALGLDGEEILDTFYNKIPYTRDGDGWRMPFDANRMRGMKATIDLVDADTGETVLEAGKKMTARTARQLADKGLKALKLTDLDLVTQYVAEDLVNPATGEIFVEAGDEITDKLLATLIGAGFDEIPILDIDHINTGAYVRNTLAVDKNASREEALYDIYRVMRPGEPPTIETAEAMFQ…
maxbin.020	o__Cytophagales	98.51	0.52	135201.53	781759	0.93	34	4596852	15.30		maxbin.020	1.	complete	1291	92.25%	Cytophagales bacterium	HCM75706.1	Bacteroidetes	Cytophagia	Cytophagales	x	x	MAKKTTLNNRIDFSSIEKVLEYPDFLDIQLQSFKDFLQIETPAEKRQNEGLFKVFAENFPISDSRENFVLEFVDYTIDPPKYNVDECIDRGLTFSVPLKAKLRLTCNDEDNEDFQTIEQEVFLGNIPYMTEKGSFVINGAERVIVSQLHRSPGVFFAMSKHTNGTKLYSARIIPFKGSWIEFATDVNAVMYAYIDRKKKFPVTTLLRAIGYGTDKDILDLFGLSEEIEANKNTLKKTVGRKLAARVLKTWTEDFVDEDTGEVVSIDRNEVLLERDHVLSAEDVDVIIESGVKSIILHREDVNVADYHIIFNTLAKDNSNSEKEAVEQIYRQLRNTEAPDEQTARDIIQSLFFSEKRYDLGEVGRYRINKKLGLDLSFDQRVLTTEDIILIVKYLIGLIN…
maxbin.021	k__Bacteria	99.32	1.75	71733.84	1133283	0.91	61	4375764	12.85		maxbin.021	1.	complete	1259	93.49%	Opitutus terrae	WP_012373061.1	Verrucomicrobia	Opitutae	Opitutales	Opitutaceae	x	MADSKISERINFGKLREVIQPPNLIEIQITSYLDFLQKGLPEKQRKPQGLEAVFREVFPIESYDNRLTLEYVSYTLGDPKNSEIECIREGVTYSVPLYVKLRLREEDFIKDEEIYMGEIPMVTERGSFIINGAERVVVSQLHRSPGIAFEVAPHPNGKLLHSFRIIPDRGTWLEVQFDNNDLLYVYLDRRRRRRKFLITTLLRSIGYSSDIDILNLFYELKELKVSKALDLENVSTLVLVEDAIDAQKGVVLARAFEPLTKAIVRTFEKHDISSIRVIDTAADEGAIIRALKKDPTRNEEEALKEIYKRLRPGEPPTTANAKALLKRLFFDPKRYDLGRVGRYKVNQKLGLKAEIEQRILESADVVAATKYLVRLKRGEGVVDDIDHLGSRRVRTVGEL…
maxbin.022	k__Bacteria	81.03	6.01	38807.63	69480	0.88	139	5394261	9.99		maxbin.022	1.	complete	1379	94.71%	Mesorhizobium ephedrae	WP_106775396.1	Proteobacteria	Alphaproteobacteria	Rhizobiales	Phyllobacteriaceae	x	MAQTATFNGRRRVRKFFGNIPEVAEMPNLIEVQKASYDQFLMVDEPKGGRPDEGLQAVFKSVFPISDFSGSSMLEFVKYEFELPKFDVDECRQRDLTYAAPLKVTLRLIVFDIDEDTGAKSIKDIKEQDVYMGDMPLMTLNGTFIINGTERVIVSQMHRSPGVFFDHDKGKSHSSGKLLFAARVIPYRGSWLDIEFDSKDVVHARIDRRRKLPATSLLMALGMDGEEILSTFYNKITYRRSGDHWRIPYNVDRFRGLKAVNDLVDADTGEVVVEAGKKITARQAKQLADKGLKAIKATDDDIVGSYLAEDIVNFQTGEIYLEAGDEIDEKTLKVLLSTGEDEFAILDIDHINIGGYIRNTLAVDKNESRQDALFDIYRVMRPGEPPTIDTAEAMFNSLF…
maxbin.023	o__Rhizobiales	89.03	7.31	70192.69	163484	0.90	81	5685608	9.85		maxbin.023	none	x	x	x	x	x	x	x	x	x	x	x
maxbin.024	k__Bacteria	97.09	4.65	8294.16	13703	0.90	772	6403088	9.59		maxbin.024	1.	complete	1248	89.10%	Fimbriiglobus ruber	WP_088259014.1	Planctomycetes	Planctomycetia	Gemmatales	Gemmataceae	x	MAIPAVRIIAPAQERNFGRFGDASPVPPLTDIQTRSYDRFLQLDAAYDKRTVSGLEGVLREIFPIDSYDKKIALEYVRYELGKPRYDADECRQLRLTYGRPFRVWLRLRKADGTAVEEEVYLGDMPIMIGGGEFIINGAERVVVSQLHRSPGVDFVVEREADKDMHSCRIIPERGSWIEINCTKKDTLGVRIDQSGKFSALTLLRAMDPQYSSTASLIREFYAVEMVKLNDKARAKLVGDPEAIPPVMPMTAVDDVIDPETGEVYVDAGKPFSNVTFDRITASTLTEVEALPPQKDPIITLSLAEDGTDSHEAALLKIYQRLRPGNPAQLEKAKELFKEKFLDPNRYRLGRVGRFRINRKFDQTVPETEMTLRAVDFVNAIKYLLDLRAGKGGVDDIDH…
maxbin.025	o__Rhizobiales	81.69	0.75	12242.88	22567	0.89	407	4982851	9.22		maxbin.025	none	x	x	x	x	x	x	x	x	x	x	x
maxbin.026	o__Burkholderiales	86.51	1.46	9462.31	21033	0.93	790	7475223	8.47		maxbin.026	none	x	x	x	x	x	x	x	x	x	x	x
maxbin.027	o__Rhodospirillales	91.14	1.99	15773.11	35778	0.93	351	5536362	7.69		maxbin.027	none	x	x	x	x	x	x	x	x	x	x	x
maxbin.028	k__Bacteria	100.0	23.67	57135.82	269900	0.88	94	5370767	6.77		maxbin.028	1.	complete	1385	90.61%	Hyphomicrobium zavarzinii	WP_020087386.1	Proteobacteria	Alphaproteobacteria	Rhizobiales	Hyphomicrobiaceae	x	MAETFNGRKRIRKTFGSIHEAAKMPNLIEVQKSSYDDFLMVKEPPGGRPDDHGLQSVFKSVFPISDFSGKSTLEFVRYEFEAPKYDVDECMQRDMTFSAPLKVKLRLIVFDVNEETGSKSIKDVKEQDVYMGDMPLMTSNGTFVINGTERVIVSQMHRSPGVFFDHDRGRTHASGKLLFAARIIPYRGSWLDFEFDAKDIVYVRIDRRRKLPVTTLLYALGLDDEEILSTFYNQIVIKESKRGWKMPFVAEKMRGMTPLADLMDAKSGDVVAKAGEKMTARKARELSEGGLKEVLVSSEDLSGRYLAEDIVDMETGQIYAEAGAELDAKLLAEIKEQKVKEFPILDIDHVNIGAFIRNTLNIDKNSNHQEALMDIYRVMRPGEPPTIDAATNLFHGLFF…
												2.	complete	1371	96.72% ❶	Pseudorhodoplanes sinuspersici	WP_086089724.1	Proteobacteria	Alphaproteobacteria	Rhizobiales	x	x	MAQAQTQTFIGRKRVRKFFGKIQEVAEMPNLIEVQKASYDQFLLVTPPPGGRPDEGLQAVFKSVFPIKDFSNTSQLDFVSYEFDPPKYDVDECRQRGMTYAAPLKVTLRLIVFDVDEETGARSVKDIKEQDVYMGDIPLMTNNGTFVVNGTERVIVSQMHRSPGVFFDHDKGKTHSSGKLLFAARIIPYRGSWLDIEFDAKDIVHARIDRRRKIPVTSLLYALGMDGEEILRTFFKIVPYKRAKDGWRVPFDADRMKGYKAINDLVDADSGKVVVDAGKKITVRQARQLAEKGLKALRMTDEELLGHYIAEDLINTKTGEIYAEAGEEITEKLLETINELGIKELPILDIDHINVGAYIRNTLAVDKNMTREDALFDIYRVMRPGEPPTVDTASAMFQS…
												3.	partial	335	98.81%	Devosia sp. A16	WP_055049064.1	Proteobacteria	Alphaproteobacteria	Rhizobiales	Hyphomicrobiaceae	x	RFIDKVDKLQRGDELPPGVMKMVKVFVATKRKIQPGDKMAGRHGNKGVVSRITPIEDMPYLEDGTHVDIVLNPLGVPSRMNVGQILETHLGWAARGLGKKIDEIMKAYQQKGDMTPLKKEISALYEGDEYVAQLDDDSILRLGEHLSKGVPIATPVFDGAKESDIVELLQRAGLNSTGQSIVFDGRTGEQFDRKVTVGYIYMLKLHHLVDDKIHARSIGPYSLVTQQPLGGKAQFGGQRFGEMEVWALEAYGAAYTLQEMLTIKSDDVAGRTKVYEAIVRGDDTFEAGIPESFNVLVKEIRSLGLNVELDTFEGEALPQGGPADNQLAPPQNAAE
maxbin.029	p__Bacteroidetes	97.29	1.75	31961.7	206046	0.92	191	6104684	6.46		maxbin.029	1.	complete	1267	96.92% ❶	Flavihumibacter sp. ZG627	WP_039131336.1	Bacteroidetes	Cytophagia	Cytophagales	Cytophagaceae	x	MSSTKQNTRINFGKIKHLAEAPDLLEVQIQSFKDFFQLETTPDKRNNEGLFKVFKENFPITDTRNIFVLEFLDYFIDPPRYTIEECMERGLTYAVPLKAKLRLSCNDEEHVDFQTIVQDVFLGNIPYMTPRGTFVINGAERVVVSQLHRSPGVFFGQSIHPNGTKIYSARVIPFKGAWMEFATDINNVMYAYIDRKKKFPVTTLLRSIGFETDKDILELFGMADEVKGEKKALDKYLGKKLAARVLRTWVEDFVDEDTGEVVSIERNEVVMERDTILDEEAIDVIVDMDVKSVFLQREDVGGDYAIIYNTLNKDTSNSELEAVQHIYRQLRGADAPDDETARGIIDKLFFSDKRYDLGEVGRYKINRKLNLEYPLDHKVLTKEDIIEIIKYLVRLTNGK…
maxbin.030	k__Bacteria	60.69	5.17	2914.5	4751	0.90	1509	4397979	5.90		maxbin.030	none	x	x	x	x	x	x	x	x	x	x	x
maxbin.031	k__Bacteria	3.45	0.00	7508.52	21075	0.89	86	645733	5.27		maxbin.031	none	x	x	x	x	x	x	x	x	x	x	x
maxbin.032	f__Flavobacteriaceae	99.15	1.3	24268.6	70993	0.91	153	3713096	5.10		maxbin.032	1.	complete	1270	97.64% ❶	Flavobacterium noncentrifugens	WP_091391276.1	Bacteroidetes	Flavobacteriia	Flavobacteriales	Flavobacteriaceae	x	MITNQTERLNFASTKNIPDYPDFLDVQVKSFKDFFQLETKSDERGNEGLYNTFMENFPITDTRNNFVLEFLDYFVDPPRYTIQECIERGLTYSVPLKARLKLYCTDPEHEDFETIVQDVYLGTIPYMTPSGTFVINGAERVVVSQLHRSPGVFFGQSFHANGTKLYSARVIPFKGSWIEFATDINSVMYAYIDRKKKLPVTTLFRAIGFERDKDILEIFDLAEEIKVSKTGLKKYIGRKLAARVLNTWHEDFVDEDTGEVVSIERNEIILDRDTIIDKDNVEEIIDSNVKSILLHKESNNQADFSIIHNTLQKDPTNSEKEAVEHIYRQLRNAEPPDEETARGIIDKLFFSDQRYNLGEVGRYRMNKKLGLDIPMEKQVLTKEDIITIVKYLIELINSK…
maxbin.033	o__Rhizobiales	74.70	6.40	8070.15	47347	0.92	672	5423141	4.60		maxbin.033	1.	complete	1365	97.88% ❶	Nordella sp. HKS 07	WP_165172119.1	Proteobacteria	Alphaproteobacteria	Rhizobiales	x	x	MAEAQTVASRKRVRKFFGKNAEVAEMPNLIEVQKESYDQFLQVKEPAGGRANEGLQAVFKSVFPISDFTGQAMLEFVRYEFENPKYDVDECQQRGMTFAAPLKVTLRLIVFEVDQDTGAKSVKDIKEQDVYMGDMPFMTSNGTFVVNGTERVIVSQMHRSPGVFFDHDKGKTHSSGKLLFAARIIPYRGSWLDFEFDAKDIIHVRIDRRRKLPITTLLYALGLDGEQILNYFYKTVSYTQTNEGWRTPFDPQRYRGQKPTVDLIDAKTKQVVVEAGKKITPRLARKIAEDGVTELLVRNEDLYGHYLSGELVDEATGEIFAEAGDEITEKLLKSLTEAGYSKLEVLDIDHINTGAYIRNTLKADKVESYEQALIEIYRVMRPGEPPTRETAEALFNGLF…
maxbin.034	o__Cytophagales	94.12	2.19	3664.21	5628	0.89	2058	7540950	4.50		maxbin.034	1.	complete	1271	99.84% ❶	Spirosoma linguale DSM 74	ADB40457.1	Bacteroidetes	Cytophagia	Cytophagales	Cytophagaceae	x	MIGYPDFLDIQVKSFKDFFQLDTPSNQRSEEGLFKVFQENFPISDSRENFKLEFIDYLVDPPKYSVDESIDRGLTYSVPLKAKLRLTNNDPDNEDFETIEQEVFLGNIPYMTEKGSFVINGAERVIVSQLHRSPGVFFSMSKHTNGTKLYSARIIPFKGSWIEFSTDVNNVMYAYIDRKKKFPVTTLLRAIGFGSDKDILDLFGLSEEVPATPANLKKAIGRRLAARVLRTWTEDFVDEDTGEVVSISRNEVLLERDSAISADDIDVITESGQKSVILHKEDMNMADYNIIYNTLQKDSSNSEKEAVEQIYRQLRNADAPDEQTAREIIQSLFFSDKRYDLGDVGRYRINKKLGLDISSDMKVLTTEDIVSIVKYLIGLINSKAVVDDIDHLSNRRVRT…
maxbin.035	o__Rhodospirillales	94.99	10.47	6533.13	19192	0.91	1054	6885915	4.19		maxbin.035	1.	partial	494	83.81%	Arboricoccus pini	WP_088560493.1	Proteobacteria	Alphaproteobacteria	Rhodospirillales	Geminicoccaceae	x	MSDLTTAKKRIRKSFGRIPEVTEMPNLIEVQRQSYETFLQMHTTAPERELLGLEEVFRSVFPVRDFADRAALDFVKYELEEPKYDVEECHQRGMTYAAPLRVTLRLIVWDVDEETGSRSVRDIKEQDVYMGDMPLMTDNGTFVVNGTERVIVSQMHRSPGVFFDHDRGKTHSSGKFLYSARIIPYRGSWLDFEFDAKDLCYVRIDRRRKLPVTTLLLALGLDQETILNTFYSEIFFDRAGQGWRTAFRPERLRGQKLTADLVDAATGQTLAEAGTKMTPRLLKKIEEQGMTEVYHSAEELVGRYLSRDLINEESGLVLAEAGDELTGEAMRKLAEAGIGTIPVLDIDHLTVGPYIRNTLALDRCQNREEALLDIYRVLRPGEPPTLDTAEALFSSLIFD…
												2.	partial	375	80.80%	Arboricoccus pini	WP_088560493.1	Proteobacteria	Alphaproteobacteria	Rhodospirillales	Geminicoccaceae	x	VATSGPRGLKVGVAVTAETLEALQRRLWWEIGVDDADRMTEIQGLKRQLDDGYKLLTDRFENKVEKLQRGDELPPGVLKMVKVFVAVKRKLQPGDKMAGRHGNKGVISRIAPIEDMPHLEDGTHVDLVLNPLGVPSRMNVGQILGTHLGWACANLGRQIGELVDQWQDGIGRKALEDRLQDVYGAETGAEVRSYTDVELRELGDNLRPGVPIGTPVFDGAHEADIVRMLEDAGCAASGQVTLVDGRTGEPFDRPVTVGYIYMLKLGHLVDDKIHARSVGPYSLVTQQPLGGKAQFGGQRFGEMECWALQAYGASYSLQEMLTVKSDDVSGRTKIYEAIVRGEDTFEAGIPESFNVLVKELQALALDVALQQEMAGERSGQLPTSSSSG
												3.	partial	143	87.41%	Mesorhizobium sp.	TIS79579.1	Proteobacteria	Alphaproteobacteria	Rhizobiales	Phyllobacteriaceae	deviating marker lineage = Contamination	ELQVRDGLLRMERADRVRMSSVEIDAAMPHDLINAKPVAAAVREFFGSSQLSQFMDQTNPLSEITHKRRLSALGPGGLTRERAGFEVRDVHPTHYGRICPIETPEGPNIGLINSLATFARVNKYGFIEAPYRRVVDSKVTDEV
maxbin.036	o__Sphingomonadales	96.32	8.98	3654.9	14342	0.90	1215	4440707	3.75		maxbin.036	1.	complete	1387	99.42% ❶	Sphingobium limneticum	WP_150425524.1	Proteobacteria	Alphaproteobacteria	Sphingomonadales	Sphingomonadaceae	x	MATKALPPISNTGAKKRIRKVFGDIHEVVQMPNLIEVQRESYEQFLRSDPSIGYVSGLEKTLRSVFPIRDFAGTAEMDFVHYELEDPKYDVEECRQRGITYAAPMRVTLRLIVFEVDQDTETRSVLDIKEQDVYMGDMPLMTGNGTFIVNGTERVIVSQMHRSPGVLFDHDRGKTHSSGKYLFAARVIPYRGSWLDFEFDAKDIVNVRIDRKRKLPVTALLFALGLTPEEILGEFYNKVTYVRGEGGWVIPYLAEAWRGLKPAFDIVDAASGEVVFAAGHKISPRAANKAEKDGLATLLIPTEEVYGRYSAYDLINESTGEIYIEAGDEVSPENLEKLDKAGVDRLELLDIDHVGTGAWIRNTLKADKAEDRDQALSDIYRVMRPGEPPTKETAEALFA…
maxbin.037	p__Actinobacteria	88.51	9.22	1690.11	2301	0.90	2740	4630901	3.71		maxbin.037	1.	partial	1083	97.41%	Patulibacter americanus	WP_022928215.1	Actinobacteria	Thermoleophilia	Solirubrobacterales	Patulibacteraceae	x	MSTVNALRTRRTFARLDQVLDVPNLIDIQRRSFDWLVNGVKGGLRETIDDISPIEDYTGNLAVEFGELEFGEETHTLAECKEKGQTYSRPLSVEVSFVNRETGEIREQSVFMGDFPWMTERGTFIVNGTERVVVTQLVRSPGAYLMEPKDREKQVFVANLMPARGSWLELEVDKKGKVFVRIDRKRKLPVTVLLRAMEYNPELDSDVEESDADVDALDQVLLDRFEGSAYVRNTLLTDTEATRTKKGALIELFKKQRPGEPPTVDAAYALLQTLFFDPKRYDLTRVGRYKLNSRLNLDIDLETRHLTPEDIYALIGELIKLPRELGIPEDEDVEIKDYAAEASAMPREPVADLLDEYEHFGNRRLRTVGELIQDAFRVGLYRMERVVRERLTTEDEDTI…
												2.	partial	111	85.59%	Patulibacter americanus	WP_022928215.1	Actinobacteria	Thermoleophilia	Solirubrobacterales	Patulibacteraceae	x	MKAYEAIVKGENIAEPSVPESFKVLLKEMQALSLDVREIHDEGAGAGADDEDELLRAAEELGIDLGGVRADLGDEPAADEAPENNAEAPAEGDTPPAGEQAAPVAAEDEA
maxbin.038	o__Rhizobiales	77.79	36.13	3033.31	7199	0.92	1709	5183927	3.19		maxbin.038	1.	partial	568	99.12%	Bosea sp. ANAM02	BCB19463.1	Proteobacteria	Alphaproteobacteria	Rhizobiales	Bradyrhizobiaceae	x	YRVMRPGEPPTLETAENMFQSLFFDSERYDLSAVGRVKMNMRLDLDAEDTVRILRKEDIFAVVKALVDLRDGKGEIDDIDHLGNRRVRSVGELMENQYRLGLLRMERAIKERMSSVDIDTVMPQDLINAKPAAAAVREFFGSSQLSQFMDQTNPLSEVTHKRRLSALGPGGLTRERAGFEVRDVHPTHYGRICPIETPEGPNIGLINSLATFARVNKYGFIESPYRRIRDGKVTNEVIYLSAMEEAKYNVAQANAAVDAEGRLTDDLIVCRRAGEVIVTPVDKVDFQDVSPKQLVSVAAALIPFLENDDANRALMGSNMQRQAVPLVRADAPFVGTGMEAVVARDSGAAIAARRGGIVDQVDATRIVIRASDEMDPTKPGVDIYRLQKFQRSNQSTCIT…
												2.	partial	36	91.67%	Rhizobiales bacterium	HER03004.1	Proteobacteria	Alphaproteobacteria	Rhizobiales	x	x	VVIYRLRKFQRSNQNTCINQRPLVNVGDHVVAGDIL
												3.	partial	99	88.89%	Bartonella henselae	QFQ50844.1	Proteobacteria	Alphaproteobacteria	Rhizobiales	Bartonellaceae	x	AGEVMMAPRENVDLMDVSPKQLVSVAAALIPFLENDDANRALMGSNMQRQAVPLIKAEAPLVGTGMEEVVARDSGAAIAARRTGVVDQVDATRIVIRAT
												4.	partial	120	96.67%	Mesorhizobium sp. M00.F.Ca.ET.149.01.1.1	TGV63014.1	Proteobacteria	Alphaproteobacteria	Rhizobiales	Phyllobacteriaceae	x	LRDGKGEIDDIDNLGNRRVRSVGELLENQYRVGLLRMERAIKERMSSVDIDTVMPHDLINAKPAAAAVREFFGSSQLSQFMDQTNPLSEITHKRRLSALGPGGLTRERAGFEVRDVHPTH
maxbin.039	k__Bacteria	52.95	29.31	1351.69	1752	0.92	1661	2245157	2.39		maxbin.039	1.	partial	674	96.44%	Mesorhizobium sp. YM1C-6-2	WP_121581833.1	Proteobacteria	Alphaproteobacteria	Rhizobiales	Phyllobacteriaceae	x	SVDVSTVMPNDLINAKPAVAAVREFYGSSQLSQFVDQTNPLSEVTHKRRVSALGPGGLTRERAGFEVRDVHPTHYGRICPIVTPLGPNSGLSNSLATVARVNKSGFIETPYRKIVNGKVTQDVVYLSAMEEAKHYVAQANAELDKKGQFVDEFVICRHAGEVMMAPRENVDLMDVSPKQLVSVAAALIPFLENDDANRALMGSNMQRQAVPLVRAEAPFVGTGMEPIVARDSGAAIGARRGGIVDQVDATRIVIRATEDLDPGKSGVDIYRLMKFQRSNQNTCINQRPLVRMGDKVNKGDIIADGPSTDLGDLALGRNVLVAFMPWNGYNYEDSILLSERIVADDVFTSIHIEEFEVMARDTKLGPEEITRDIPNVSEEALKNLDEAGIVYIGAEVQPG…
												2.	partial	550	97.09%	Mesorhizobium sp. YM1C-6-2	WP_121581833.1	Proteobacteria	Alphaproteobacteria	Rhizobiales	Phyllobacteriaceae	x	MAQTLSFNGRRRVRKFFGNIPEVAEMPNLIEVQKASYDQFLMVKEPEGGRPDEGLQAVFKSVFPISDFSGSSMLEFVKYEFEAPKFDVDECRQRDLTYAAPLKVTLRLIVFDIDEDTGAKSIKDIKEQDVYMGDMPLMTLNGTFIVNGTERVIVSQMHRSPGVFFDHDKGKSHSSGKLLFAARVIPYRGSWLDIEFDSKDVVHARIDRRRKIPVTSLLMALGMDSEEILSTFYKKITYKRSKDHWRIPFSVDRFKGLKAVNDLVDADSGEVVVEQGKKITARQAKQLAEKGLKAIKATNEDLLGSYLAEDIVDYKTGEIFLEAGDEIDEKTLKVLLEAGDKEVQILDIDHINVGGYLRNTLAIDKNESRQDALFDIYRVMRPGEPPTLETAEAMFQSLF…
												3.	partial	514	95.53%	Mesorhizobium sp. YM1C-6-2	WP_121581833.1	Proteobacteria	Alphaproteobacteria	Rhizobiales	Phyllobacteriaceae	x	MAQTLSFNGRRRVRKFFGKIPEVAEMPNLIEVQKASYDQFLMVDEPKGGRPDEGLQAVFKSVFPISDFSGSSMLEFVKYEFEAPKFDVDECRQRDLTYAAPLKVTLRLIVFDIDEDTGAKSIKDIKEQDVYMGDMPLMTLNGTFIVNGTERVIVSQMHRSPGVFFDHDKGKSHSSGKLLFAARVIPYRGSWLDIEFDSKDVVHARIDRRRKIPVTSLLMALGMDGEEILSTFYSKITYKRSKDHWRIPYSIDRFKGLKAVNDLVDADTGEVVVEQGKKITARQAKQLAEKGLKAIKATNEDLIGSYLAEDIVDYSTGEIFLEAGDEIDEKTLKVLLEAGDKEIQILDIDHINVGAYIRNTLAIDKNESRQDALFDIYRVMRPGEPPTLETAEAMFNSLF…
												4.	partial	556	95.68%	Rhizobium sp. FKL33	WP_137153560.1	Proteobacteria	Alphaproteobacteria	Rhizobiales	Rhizobiaceae	x	PNLIEVQKASYDQFLMVDEPEGGRPDEGLNAVFKSVFPITDFSGAAMLEFVSYEFEPPKFDVDECRQRDLTYAAPLKVTLRLIVFDIDEDTGSKSIKDIKEQSVYMGDMPLMTNNGTFIVNGTERVIVSQMHRSPGVFFDHDKGKSHSSGKLLFAARVIPYRGSWLDIEFDAKDIVYARIDRRRKIPASSLLMALGMDGEDILSTFYTQSTYQRDGKGWRVPFNAETLKNTKAISDLVDADSGEVVVEGGKKLTPRLLRQLTEKGLKALRATDEDLYGNFLAEDIVNPATGEIYLEAGDELDEKTLKVVVDSGFDEIPVLDIDHINVGAYIRNTLAVDKNENRQDALFDIYRVMRPGEPPTMESAEAMFQSLFFDAERYDLSAVGRVKMNMRLDLDVAD…
												5.	partial	419	94.03%	Mesorhizobium sp. YM1C-6-2	WP_121581833.1	Proteobacteria	Alphaproteobacteria	Rhizobiales	Phyllobacteriaceae	x	EEIERLAKDRDDEQAILDRNVYGRLADMLAGNVAIAGPKGFKKGTKLNKEVLDDYPRSQWWQFAVDNEKLQSELEALRGQYDESKKALEQRFMDKVEKVQRGDEMPPGVMKMVKVFVAVKRKMQPGDKMAGRHGNKGVVSRIVPVEDMPFLEDGTHADIVLNPLGVPSRMNVGQILETHLGWACAGMGRKIGELIDAYKSAGDIKPLRKTLEDLIPANDRNEQVKQYDDESVVRLAEQMRRGVSIATPVFDGAHEANIDQMLAEAGLHTSGQSQLYDGRTGEPFDRKVTMGYIYMLKLHHLVDDKIHARSIGPYSLVTQQPLGGKAQFGGQRFGEMEVWALEAYGAAYTLQEMLTVKSDDVAGRTKVYEAIVRGDDTFEAGIPESFNVLVKEMRSLGLN…
												6.	partial	222	93.69%	Kaistia sp. SCN 65-12	ODT06592.1	Proteobacteria	Alphaproteobacteria	Rhizobiales	Rhizobiaceae	x	MAQAFTGRKRIRKFFGSIGDVAEMPNLIEVQKASYDQFLMVEEMKGGRPDEGLQAVFKSVFPISDFSNTALLEFVRYDFDAPKYDVDECRQRGMTFSAPLKVTLRLIVFDVDEDTGAKSVKDIKEQEVYMGEMPLMTLNGTFIVNGTERVIVSQMHRSPGVFFDHDKGKTHSSGKLLFAARIIPYRGSWLDIEFDAKDFVHARIDRRRMFPVTSLLFALCMD
												7.	partial	393	98.73%	Bosea sp. F3-2	WP_149128645.1	Proteobacteria	Alphaproteobacteria	Rhizobiales	Bradyrhizobiaceae	x	EEKLLRAIFGEKASDVRDTSLRVPPGVQGTIVEVRVFNRHGVDKDERAQAIEREEIERLAKDRDDEQAILDRNTFARLAEILTGKTGLAGPKGFKKDTVITREVMSEFPRSQWWLFATAEDSLMTEIEAMRKQYDESKKRLEQRFLDKVEKLQRGDELPPGVMKMVKVFVAVKRKIQPGDKMAGRHGNKGVVSRIVPVEDMPFLEDGTHADIVLNPLGVPSRMNVGQILETQLGWAAAGLGKQISQALDAYKKSSDFKALKASFDAVYEDNEIIASMDEKELVEMGQNLRRGVPMATPVFNGAKEADIERLLEQAGLHSSGQSTLYDGRTGEPFDRKVTMGYIYMLKLHHLVDDKIHARSIGPYSLVTQQPLGGKAQFGGQRFGEMEVWALEA
												8.	partial	224	89.29%	Rhizobium genosp. TUXTLAS-26	ADC93354.1	Proteobacteria	Alphaproteobacteria	Rhizobiales	Rhizobiaceae	x	DKMAGRHGNKGVVSRIVPVEDMPFLEDGTSVDVVLNPLGVPSRMNVGQILETHLGWACAGMGRKIGEMIEAYKASGDIKPLKMTMTDLMGTGPKAEKVDDYDDDSVLRLAEQSKRGVSIATPVFDGAHESDINVMLAQAGLKETGQSTLYDGRTGEQFDRQVTVGYIYMLKLNHLVDDKIHARSIGPYSLVTQQPLGGKSLFGGQRFGQMEVWALQAYRAAYTL
												9.	partial	109	88.07%	Mesorhizobium sp. M00.F.Ca.ET.149.01.1.1	TGV59897.1	Proteobacteria	Alphaproteobacteria	Rhizobiales	Phyllobacteriaceae	x	IESPYRKIIDGKVSYDVVYLSAMEEAKHYVAQANAQLDKTGSFTEEFVICRHAGEVMMTPRENVDLMDVSLKQMVSVAAALIPFLENDDANRALMGSNMQRQAVPLVRAE
maxbin.040	k__Bacteria	69.78	52.59	1278.77	1687	0.92	6218	7951397	2.34		maxbin.040	none	x	x	x	x	x	x	x	x	x	x	x
maxbin.041	k__Bacteria	27.29	15.08	1222.82	1533	0.92	1800	2201081	2.24		maxbin.041	1.	partial	850	95.65%	Kaistia algarum	WP_104221491.1	Proteobacteria	Alphaproteobacteria	Rhizobiales	Rhizobiaceae	x	SEVTHKRRLSALGPGGLTRERAGFEVRDVHPTHYGRICPIETPEGPNIGLINSLATFARVNKYGFIESPYRRVKDGSATDEIHYLSAMEESKYYVAQANVKMDAAGALTDDLIVSRHAGENVMVTADRVDFMDVSPKQLVSVAASLIPFLENDDANRALMGSNMMRQAVPLVRAEAPFVGTGMEAVVARDSGAAIASRRGGIVDQVDATRIVIRATEDLDPSKSGVDIYRLMKFQRSNQSTCINQRPLVRVGDRVSKGDILADGPSTDLGDLALGRNVLVAFMPWNGYNFADSILLSERIVSDDVFTSIHIEEFEVMARDTKLGPEEITRDIPNVSEEALKNLDEAGIVYIGADVQAGDILVGKITPKGESPMTPEEKLLRAIFGEKASDVRDTSLRVP…
												2.	partial	245	86.94%	Kaistia soli	WP_073058753.1	Proteobacteria	Alphaproteobacteria	Rhizobiales	Rhizobiaceae	x	MDGEEILNRFYNHITYTKDAKGWRVPYDAERMEGFKASEDLIDADTGEVVVEAGKKLTARAARGLAEKGVKALKVINEDLHGSYVAEDIANPVTGEIYAEAGDEITEKLLAVLDTAGFEEIPVLDIDHINVGAYIRNTLAVDKNETREDALFDIYRVMRPGEPPTMDSAQAMFQSLFFDSERYDLSAVGRVKMNMRLDLTAEDTVRVLRKDDILAVIRMLVDLRDGKGEIDDIDNLGNRRVRSVG
												3.	partial	275	98.91%	Bradyrhizobium sp. CCH10-C7	WP_062314883.1	Proteobacteria	Alphaproteobacteria	Rhizobiales	Bradyrhizobiaceae	x	RRLSALGPGGLTRERAGFEVRDVHPTHYGRICPIETPEGPNIGLINSLATFARVNKYGFVETPYRKVKDGRVTDDVVYLSAMEEGRYRVAQANVPLDTKGRFTDDLVICRHAGEVLQITPDKVDYMDVSPKQLVSVAAALIPFLENDDANRALLGSNMQRQAVPLVRAEAPFVGTGMEGVVARDSGAAIAARRTGVIDQIDATRIVIRATEDLDPTKSGVDIYRLMKYQRSNQSTCINQRPLVKVGDQVKKGDIIADGPSTDLGDLALGRNVLVA
												4.	partial	267	96.25%	Sinorhizobium meliloti	WP_127661765.1	Proteobacteria	Alphaproteobacteria	Rhizobiales	Rhizobiaceae	x	VARDSGAAIAAKRGGIVDQVDATRIVIRATEDLDPGKSGVDIYRLQKFQRSNQNTCINQRPLVTVGDVVNRGDILADGPSTDLGDLALGRNALVAFMPWNGYNYEDSILLSERIVADDVFTSIHIEEFEVMARDTKLGPEEITRDIPNVSEEALKNLDEAGIVYIGAEVTPGDILVGKITPKGESPMTPEEKLLRAIFGEKASDVRDTSMRMPPGTYGTVVEVRVFNRHGVEKDERAMAIEREEIERLAKDRDDEQSILDRNVYARL
												5.	partial	238	92.02%	Mesorhizobium sp.	TIT28092.1	Proteobacteria	Alphaproteobacteria	Rhizobiales	Phyllobacteriaceae	x	SEVTYLSAMEEAKHYVAQANAELDKNGRFTEEFVISRHAGEVMMTPRENIDLMDVSPKQMVSVAAALIPFLENDDANRALMGSNMQRQAVPLVRAEAPFVGTGMEPIVARDSGAAIGARRGGVVDQVDATRIVIRATEDLDPGKSGVDIYRMLKLQRSNQNTCINQRPLVKMGDKVNKGDIIADGPSTDLGDLALGRNVLVAFMPWNGYNFEDSILLSERIVRDDVFTSIHIEEFEVM
												6.	partial	181	61.33%	Hyphomonadaceae bacterium	KAF0111009.1	Proteobacteria	Alphaproteobacteria	Rhodobacterales	Hyphomonadaceae	x	VRVDRKRKLPATTFLYALGMSAEEILSYFYTFSTYRRIKNKGWATAYNPDRWRGVKPNHDLVDAATGKVVAPAGKKLSARVANQLLAEGLTELMVPSEELIGRYAAYDYVNLETGEIMAEAGEELNENSLGVLVDAGIEEIDILNIDHVSVGGYIRNTLSVDRNDGKDGALTDIYRVMRPG
maxbin.042	k__Bacteria	63.95	54.89	1067.38	1222	0.86	7842	8370395	2.07		maxbin.042	1.	partial	89	92.13%	Mesorhizobium sp.	TIO66441.1	Proteobacteria	Alphaproteobacteria	Rhizobiales	Phyllobacteriaceae	x	QRFGEMEVWALEAYGAAYTLQEMLTVKSDDVAGRTKVYEAIVRGDDTFEAGIPESFNVLVKEMRSIGLNVELENTKVDETSTRLPDAAE
												2.	partial	112	92.86%	Mesorhizobium sp.	TJV75448.1	Proteobacteria	Alphaproteobacteria	Rhizobiales	Phyllobacteriaceae	x	ARAIGPYSLVTQQPLGGKAQFGGQRFGEMEVWALEAYGAAYTLQEMLTVKSDDVAGRTKVYEAIVRGDDTFEAGIPESFNVLVKEMRSLGLSVELENTVVDENQAELPDAAE
												3.	partial	148	88.51%	Hyphomicrobium sp.	PPC80346.1	Proteobacteria	Alphaproteobacteria	Rhodobacterales	Hyphomonadaceae	x	DGRTGEQFDRKVTVGYKYVLKLHHLVDDKIHARSIGPYSLVTQQPLGGKAQFGGQRFGEMEVWALEAYGAAYTLQEMLTVKSDDVAGRTKVYESIVRGDDAFEAGIPESFNVLVKEMRALGLNVDLINSEQPVLEEPEEAPEARPQLP
maxbin.043	k__Bacteria	32.71	5.17	913.42	1002	0.93	4151	3791608	1.75		maxbin.043	none	x	x	x	x	x	x	x	x	x	x	x
maxbin.044	k__Bacteria	39.66	4.89	941.11	1039	0.86	4490	4225598	1.74		maxbin.044	1.	partial	507	69.63%	Sphaerobacter thermophilus	WP_012871512.1	Chloroflexi	Thermomicrobia	Sphaerobacterales	Sphaerobacteraceae	x	LADVDTNPDRPFLRTTLEKDPTKAKDDALIELYRRLRPGDPPTRDNATSMLENLFFNDRRYDLARVGRYKLNERLHGDKPGGERPDSRILTKEDLVEIIRELIRLSNGLSEPDEIDHLANRRIRAVGELIQMHVRTGFQRLERGSRERMTIQDPETVTPKALISTTRPVMAAVREFFGGSQLSQFMDQTNPLAELTHKRRLSALGPGGLSRDRAGFDVRDVHPSHYGRICPIETPEGPNIGLIGSLATYGKINQYGFIETPYRRVISQLVVEDPVLPLAGQILRDDAVNPETGEVVVKAGKHLDEAAIAAVKQAKIRSVHIKPVASHIIDYLSADREEQVMIAQANTPLDAENRMIPEQVVVRIGGGHRFPVVPSQQVSYMDVSPKQVVSVGTALIPFL…
												2.	partial	105	82.86%	Sphaerobacter thermophilus	WP_012871512.1	Chloroflexi	Thermomicrobia	Sphaerobacterales	Sphaerobacteraceae	x	FGEMEVWALYAYGAAYTLQEMLTVKSDDTVGRVKTYESIVKGDEITGAGVPESFKVLVKELRSLGLSIDVINEDEQTVEFAEDNSRDLLSNLDRINLSGYEKTAD
maxbin.045	g__Mycobacterium	19.70	1.76	721.45	767	0.91	2777	2003453	1.53		maxbin.045	1.	partial	104	88.46%	Mycolicibacterium fortuitum	AAC38504.1	Actinobacteria	Actinobacteria	Corynebacteriales	Mycobacteriaceae	x	FIETPYRKVVDGQVTDQIDYLTADEEDRHIVAQANSPLDGDGRFTDEKILVRRKGGEVEFVSATDVDYMDVSPRQMVSVATAMIPFLEHDDANRALMGANIQRQVFRWSAARPRWSVPVWSCVPPSMPVTWLSPTRPV
												2.	partial	525	93.14%	Mycobacterium sp. ITM-2016-00316	WP_105363855.1	Actinobacteria	Actinobacteria	Corynebacteriales	Mycobacteriaceae	x	LVGTGMELRAAIDAGDVVVADKTGVIEEVSADYITVMADDGSRQTYRMRKFARSNHGTCANQRPIVDTGQRVEAGQVLADGPCTENGEMALGKNLLVAVMPWEGHNYEDAIILSSRLVEEDVLTSIHIEEHEIDARDTKLGAEEITRDIPNVSDEVLADLDERGIIRIGAEVRDGDILVGKVTPKGETELTPEERLLRAIFGEKAREVRDTSLKVPHGESGKVIGIRVFSREDDDELPAGVNELVRVYVAQKRKISDGDKLAGRHGNKGVIGKILPIEDMPFMPDGTPVDIILNTHGVPRRLNIGQILETHLGWVAKAGWNIEGSPEWAGKLPEGMLSAPADSIVATPVFDGRSGEPFPYPVTVGYMYILKLHHLVDDKIHARSTGPYSMITQQPLGGK…
												3.	partial	49	93.88%	Mesorhizobium amorphae CCBAU 01583	OWK21230.1	Proteobacteria	Alphaproteobacteria	Rhizobiales	Phyllobacteriaceae	deviating marker lineage = Contamination	MGFPDPEKENGMNQEVMNLFNPQAPAQVFDSIRISLASPEKILSWSFGEMEVWALEAYGAAYTLQEMLTVKSDDVAGRTKVYEAI
												4.	partial	66	92.42%	Mesorhizobium sp.	TIN67690.1	Proteobacteria	Alphaproteobacteria	Rhizobiales	Phyllobacteriaceae	deviating marker lineage = Contamination	MRRGVSITTPVFDGAHEVNINQMLEDAGLHTSGQSQLYDGRTGEPFDRKVTMGYIYMLKLHHLVDD
C) Gomphosphaeria aponina DSM 107014 (JP213)
Binning Results												RpoB Proteins				BLASTP		Taxonomy
bin	marker lineage	Completeness	Contamination	Mean contig length	N50 (contigs)	Coding density	# contigs	Genome size	Coverage		Bin	RpoB		aa	RpoB (%)	Closest relative	Accession	Phylum	Class	Order	Family	Comment	RpoB Sequence
maxbin.001	c__Alphaproteobacteria	73.04	0.43	60045.89	271625	0.93	66	3963029	216.46		maxbin.001	1.	complete	1391	79.51%	Rhodospirillaceae bacterium SYSU D60014	WP_119462911.1	Proteobacteria	Alphaproteobacteria	Rhodospirillales	Rhodospirillaceae	x	MLQTVMGRKRIRKSFGRIPDVAPMPNLIEVQMSSYAQFLQMGVSPSERKNVGLQEVFRTVFPIKDFSERSQLEFVRYELEDPKYDVEECQQRGMTFAAPLKVTLRLVVWDVDEDTGSRSIRDIKEQDVYMGDMPLMTDKGTFIINGTERVIVSQMHRSPGVFFDHDRGKTHASGKYLFAARVIPYRGSWLDFEFDAKDLVYVRIDRRRKLPVTTFLMALDGLASEKLREERQAVGKDLELGESIGMTAEEILANFYSQVVYKKGKSGWQTAFDGERMRGQKLLSDLIDAKTGKVLAEKDAKITPRLAKKLKEEGVKDVLATVEDLKGRYVAVDIINEETGEIHVEAGDELTAQNLELLEEAGVKEIPTLHIDHISVGPYMRNTLKADKNGSREEALIEM…
maxbin.002	c__Alphaproteobacteria	44.06	6.96	17970.59	213996	0.91	99	1779088	152.25		maxbin.002	none	x	x	x	x	x	x	x	x	x	x	x
maxbin.003	p__Cyanobacteria	97.82	0.11	7177.6	20142	0.83	746	5354489	85.91		maxbin.003	1.	complete	1099	87.63%	Moorea sp. SIO2B7	NES84751.1	Cyanobacteria	Oscillatoriophycideae	Oscillatoriales	Oscillatoriaceae	Gomphosphaeriaceae: No genome-sequenced representative!	MRTQTDNLLPDLIEIQRASFRWFLEKGLIEELNSYSPITDYTGKFELRFQGENYRLKEPKYSVEEARSRDSTYSVQIYVPTSLINKETGEIKEQEVFIGDLPLMTERGTFIINGAERVIVNQIVRSPGVYYKAETDKNGRRNYTASLIPNRGAWVKFETDKNNLVWVRIDKTRKISAQVLLKAMGLSDGEIMDSLRHPEYFQKTLEKEGNPSEEEALIELYRKLRPGEPPTVSGGQQLLENRFFDSKRYDIGKVGRYKLNRKLRLAVPDTVRVLTRQDILAAIDYLINLEFDLGTTDDIDHLGNRRVRSVGELLQNQVRVGLNRLERIIRERMTVSEADTLTPTALVNPKPLVAAIKEFFGSSQLSQFMDQTNPLAELTHKRRISALGPGGLSRERAGF…
maxbin.004	c__Alphaproteobacteria	100.00	5.55	15162.69	460867	0.89	277	4200065	58.22		maxbin.004	1.	complete	1379	92.39%	Hyphomonas sp. CACIAM 19H1	WP_114104833.1	Proteobacteria	Alphaproteobacteria	Rhodobacterales	Hyphomonadaceae	x	MPLFLAAPKKWELGMALSFTEKKRIRKNFGRIPEAIEMPNLIEVQRESYEAFLQMNTPREKRTDDGLGGVFKSVFPITDFSERATLEYVSYEFEQPKFDVEECMQRDLTYQAPLKVRLQLVVFDVDEETGARSVKEVKEQECYLGDIPLMTDKGTFVVNGTERVIVSQMHRSPGVFFDHDKGKTHASGKLLFAARIIPYRGSWLDFEFDAKDILNIRIDRKRKLPATTILYALGYNTEQILDSFYTRSIFRLDKKGWIASFRPDAWRGVKPEYDLVDAKSKKVVAEAGKKITALKAKRIAEGGTDEILVPSEALIGKFLARDVVNMETGEIFGEAGDTLEEESIAEMRDYGLKMIEVLDIDAGGRGPWLRNTLKADKNETRFEALSDIYRVMRPGEPPT…
maxbin.005	c__Alphaproteobacteria	94.48	4.22	11322.87	149624	0.90	247	2796749	49.08		maxbin.005	1.	complete	1371	100.00% ❶	Brevundimonas fluminis	WP_125257499.1	Proteobacteria	Alphaproteobacteria	Caulobacterales	Caulobacteraceae	x	MAKSIDGLALAAQIASATSFTGKKRIRHSFGKIPEAVQMPNLIEVQRASYEQFLQRDGRPGQRTDEGIEAVFKSVFPIKDFNERAVLEYVSYEFEEPKYDVEECIQRDMTYAAPLKVKLRLIVFEADEETGARSVKDIKEQDVYMGDIPLMTDKGTFIVNGTERVIVSQMHRSPGVFFDHDKGKTHSSGKLLFAARVIPYRGSWLDFEFDAKDIVYVRIDRRRKLPASTFLMALGMDGEEILKTFYETVPYEKRGEGWVTPYKAERWRGVKPEFDLVDADTGEVIAPAGTKISARQAKKLGDTTKSLSLAADALLTKYLAADAVNMETGEIYAEAGDELDGPTIELLESHGFTTIDVLDIDHVTVGAYMRNTLRIDKNTGREDALFDVYRVMRPGEPPT…
maxbin.006	o__Burkholderiales	99.53	1.40	12355.27	290590	0.91	378	4670292	34.15		maxbin.006	1.	complete	1374	98.03% ❶	Hydrogenophaga sp. 2FB	WP_137922447.1	Proteobacteria	Betaproteobacteria	Burkholderiales	Comamonadaceae	x	MASASKYSYTERKRIRKSFGTRENVLAIPYLLQMQKDAYTAFLQADNAPKKRTNEGLQAAFEAAFPIVSHNGFVEMKFVEYNLAKPAFDVRECQTRGLTFASAVRARVQLIIYDRESSTAQSKVIKEVKEQEVYMGEVPLMTEKGSFIINGTERVIVSQLHRSPGVFFEHDKGKTHSSGKLLFSARIIPYRGSWLDFEFDPKDVLFFRVDRRRKMPVTILLKAIGLTPETILANFFVNDHFRVMDSGAQMAFVPERLRGEVARFDITDKAGKVVVAKDKRITVRHTRELEQSGTTHISVPEDFMIGRVVARNIVDEDTGEIIAKANEELTEALLKKLRTAGVQDLQCLYTNELDQGAYISQTLRIDETADEFAARVAIYRMMRPGEPPTEDAVQALFHR…
maxbin.007	o__Rhizobiales	98.54	2.51	20800.44	185663	0.89	174	3619276	29.06		maxbin.007	1.	complete	1385	92.92%	Beijerinckiaceae bacterium	KAF0226692.1	Proteobacteria	Alphaproteobacteria	Rhizobiales	Beijerinckiaceae	x	MANALQAQSGQSKTLVGRKRLRKFFGNIREAIEMPNLIEVQKASYDQFLMVDEPKGGRPEEGLQSVFKSVFPISDFSGASLLEFVRYTFEPPKYDVDECRQRGMTFAAPLKVTLRLIVFDVDVDTGARSVKDIKEQDVYMGDMPLMTSNGTFIVNGTERVIVSQMHRSPGVFFDHDKGKSHSSGKLLFAARIIPYRGSWLDIEFDAKDIVHARIDRRRKIPVTSLLFALGMDAEEILSTFYRNLTYIRDGKGWRMPYDWERFKGLKAATEYVDAETGEVVIEAGRKMTARAARVLAEKGLRFLRASDEDLLGQYVGEDIVNAQTGEVYAEAGEEISEKLLKLFVEAGIVELPLLDIDHVNIGPYIRNTLAVDKNSRREEALFDIYRVMRPGEPPTVDTA…
maxbin.008	p__Bacteroidetes	97.94	0.00	82265.98	234496	0.92	40	3290639	20.36		maxbin.008	1.	complete	1261	80.65%	Pedobacter sp. HX-22-1	WP_154285969.1	Bacteroidetes	Sphingobacteriia	Sphingobacteriales	Sphingobacteriaceae	x	MAANITPEGRITFASINSTIDYPDFLEVQIKSFQDFFQLETLAENRTNEGLYKVFAENFPITDARNNFVLEFLDYFVDPPRYTIEECIERGLTYSVPLKAKLRLSCNDEEHEDFETIVQDVYLGTIPYMTPKGTFVINGAERVIVSQLHRSPGVFFGQTVHSNGSKLYSARIIPFKGSWIEFATDVNNVMYAYIDRKKKFPVTTLLRAIGFDSDKDILNIFDLADEIKVSKTGLKKVVGRRLAARVLKTWVEDFVDEDTGEVVSINRNEIILERDTILEDEMIDLIVDAGVKSIIMHKDENLHGDYSIIYNTLQKDTSNSEKEALEHIYRQLRNAEPPDEESARQIIEKLFFSDKRYDLGEVGRYRINRKLGMTTSSDVRVLTKEDIIAIVKYLIQLSN…
maxbin.009	o__Sphingomonadales	98.16	1.02	47359.49	69906	0.90	92	4357073	18.03		maxbin.009	1.	complete	1392	98.85% ❶	Sphingopyxis sp. Root214	WP_056373898.1	Proteobacteria	Alphaproteobacteria	Sphingomonadales	Sphingomonadaceae	x	MATKAKSVGKALEATATKRIRKLFGNIHEAVEMPNLIEVQRESYEQFLRSDPSVGYVSGLEKTLRSVFPIRDFAGTAELDFVHYELESPKYDVDECRQRGITYAAPMKVTLRLIVFEVDSETDTRSVLDIKEQDVYMGDMPLMTENGTFFVNGTERVIVSQMHRSPGVLFDHDRGKTHSSGKFLFAARVIPYRGSWLDFEFDAKDIVNVRIDRKRKLPVTSLLYALGMSGEEILNHFYDRLVFERAENGWRVPFMVENWRGAKPAFDVVDAKTGEVVFAAGHKISPRLANKAAKDGLDTLLIPTEEIFGRYSAYDLINESTGEIYIEAGDEVSADNLEKIDAAGIDKLVLLDIDHNNTGPWIRNTLKADKAEDRDQALSDIYRVMRPGEPPTRETAEAL…
maxbin.010	c__Betaproteobacteria	95.91	1.50	46343.84	154090	0.89	89	4124602	18.00		maxbin.010	1.	complete	1357	85.19%	Nitrosospira sp. NpAV	WP_041514950.1	Proteobacteria	Betaproteobacteria	Nitrosomonadales	Nitrosomonadaceae	x	MAYTFTEKKRIRKSFAKRASVLPVPFLLATQLESFAQFLQADAAAEQRKTQGLQAAFQSIYPIVSHSGNARLDFVSYQLGVPPFDVKECQQRGLTFAAPLRAKVRLTIMDREAAKPTIKEVKEQEVYMGEIPLMTSTGSFVINGTERVIVSQLHRSPGVFFEHDRGKTHSSGKLLFSARIIPYRGSWLDFEFDAKDYLYFRVDRRRKLPATILLKAIGYTPEQILAGFFMMDTFHLSKKGIQFELKPDRMRGETARFDIVTKQGKLIVQKDKRITVKHVRELEAAGLSKIAVAEDFLIGRTLGHGLVNKETGEIVANANDEITEDLLKKILEAGIDTIQTIYTNDLDQGPYISQTLRADETTDQLAAQVAIYRMMRPGEPPTEDAVRTLFNGLFYAEER…
maxbin.011	o__Rhodospirillales	99.00	1.00	166302.73	2733908	0.91	26	4323871	16.20		maxbin.011	1.	complete	1391	86.34%	Rhodospirillaceae bacterium	TAL00260.1	Proteobacteria	Alphaproteobacteria	Rhodospirillales	Rhodospirillaceae	x	MAKSLTGRKRVRRDFGRIPVVAPMPNLIEVQKSSYDKFLQPGAPLDVRQKSGLWDVFKGVFPIKDFSGKGELEFVGYDLEAPKYDVEECRQRGMTFSAPLKVTLRLVVWDIDEATGARSIRDIKEQDVYMGDMPLMTDTGTFIINGTERVIVSQMHRSPGVFFDHDKGKTHSSGKYLFAARVIPYRGSWLDFEFDAKDLVYVRIDRRRKLPVTTLLYALEGRETEDLRVKRTKQGKTVDITEVRGMSSEEVLNYFYEAQTFKRDKKGWVTAFDAQKMKGVKLLFPLIDAETGRVKIEAGEKLSPRLANKLEKEGLKELRMQPEELVGRYAAEDVVNTKTGEIYIEAGEEITVDHVAAFDDNNVDSFKTLFIDGVNIGPYIRNTLALDKNTNRDEALVDI…
maxbin.012	c__Alphaproteobacteria	87.28	3.91	64091.13	152206	0.91	78	4999108	11.07		maxbin.012	none	x	x	x	x	x	x	x	x	x	x	x
maxbin.013	k__Bacteria	98.28	8.62	30491.92	80952	0.88	139	4238377	8.86		maxbin.013	1.	complete	1368	80.41%	Hirschia baltica	WP_015827923.1	Proteobacteria	Alphaproteobacteria	Rhodobacterales	Hyphomonadaceae	x	MALSFTAKKRIRKSYGEIPETVQMPNLIEVQRASYEQFLQMHTPADKREADGLEAVFKSVFPIKDFSDRATLEYISFEFEQPKFDVQECMQRDLNYAAPLKVKLRLIVFETDEETGAKSIKDIKEQDVYLGDIPLMTDKGTFIINGTERVIVSQMHRSPGVFFDHDKGKTHASGKLLFAARVIPYRGSWLDFQFDAKDILHVRIDRKRKLPATVLLQALGYPSAKILDTFYNKVTYKLDKAGWVTGFSADRWKGARPEFELIDKKTGKAVFPAGKKITPVKAKKAEADGLQDILVPSTFLEGKFIGEDVVNVATGEIYAEAGDELTEETVAALREAKIKSIQLLDTDGDNARGPWIRNTLKVDKATSRVDALSDIYRVMRPGEPPTLEAGEALFGQLFF…
												2.	complete	1376	81.54%	Rhodospirillaceae bacterium SYSU D60014	WP_119462911.1	Proteobacteria	Alphaproteobacteria	Rhodospirillales	Rhodospirillaceae	x	MFGHIPEVAPMPNLIEVQMSSYKGFLQMNVPPEKRNAVGIQEVFRSVFPIKDFSERAQLEFVKYELEEPKYDVDECQQRGMTFAAPLKVTLRLVVWDVDEETGSRSIRDIKEQDVYMGDMPLMTDKGTFIINGTERVIVSQMHRSPGVFFDHDKGKTHSSGKYLFAARVIPYRGSWLDFEFDAKDLVYVRIDRRRKLPVTTLFMALNGLASEKLRLEREAQTKMLAPGEAQGMTAEEILGYFYDQVVFTLGKKGWKTQFNPDRMRGVKVSGELIDAKTGKVLAEAGTKITPRLARKLKEDGVTEVLASLEDIKGRYVAVDIINEKTGEIFVEAGDELTAASLKGLEEAKITTIPTLHIDHITVGPYIRNTLKADKNNSREEALIEIYRVMRPGEPPTLE…
maxbin.014	k__Bacteria	97.44	4.01	39458.56	136392	0.94	108	4261525	8.81		maxbin.014	1.	complete	1489	75.22%	Luteitalea pratensis	WP_110173172.1	Acidobacteria	Vicinamibacteria	x	Vicinamibacteraceae	x	MYSLPKNVYRERIDFSKITTTIPIPNLIEIQKKSYERFLQMNRLPAEREDVGLQSVFKSVFPISDFRENSSLEFIDYSIGNWECKCGRLAGLEHLRKKCEGCSTTLTADPYGEGAVICHSCGRANEARGTVCDICGTTVSMKLKYDVEECQERGMTYAVPLKVTIRLVVWNKDPETGVKTIRDIKEQEVYFGDIPLMGDHGTFIVNGTERVIVSQLHRSPGAFFHAEEKTLFGAQIIPYRGSWVEFEYDTKNLLYVRIDRKRKFLASVFLRALGLRSAAEILRTFYTIDELVIKDGRALWKVADTLVGRRAGAALQIPGSDLQIFPGKKIRKDQIEALKKAGVDAIELQEGEREGAWAAADVVDPSTGEVLLEANEELSERVLAMAQEMNVDRIEVFFP…
maxbin.015	o__Rhodospirillales	96.14	1.18	19297.88	50362	0.93	246	4747279	8.55		maxbin.015	1.	complete	1365	98.02% ❶	Rhodospirillaceae bacterium SYSU D60015	WP_119422737.1	Proteobacteria	Alphaproteobacteria	Rhodospirillales	Rhodospirillaceae	x	MALSFTGRKRVRKSFGKIPSVALMPNLIEVQKSSYESFLQRFQRPEERGETGLQGVFRSVFPIKDFSETASLEFVRFEFEEPKYDVDECQQRGMTFAAPLKVTLRLIVFETDPDTGAKSVRDIKEQDVYMGDMPLMTDKGTFIINGTERVIVSQMHRSPGVFFDHDKGKTHSSGKYLFAARVIPYRGSWLDFEFDAKDLVHVRIDRRRKLPVTTLLYALGMTSEEILNYFYKKVLYRRDKKGGWRTAYNPDRLRGVRLNTDLINATSGKVVAEAGTKVTARLAKKLQEEGLKELYVSPVDMVGRYAALDLIDEKTGLVYVEAGEELSEKSIGVLEAAGITELPTLDVDQFNVGAYVRNTMAADKNSTKEQALVEVYRVMRPGEPPTQETAEALFTGLFF…
maxbin.016	k__Bacteria	100.00	7.22	15966.6	169131	0.93	215	3432820	7.70		maxbin.016	1.	complete	1268	92.11%	Sphingobacteriaceae bacterium	WP_096093796.1	Proteobacteria	Alphaproteobacteria	Sphingomonadales	Sphingomonadaceae	x	MATTKNQKRINFSSNKFPIEYPDFLDIQVKSFQDFFQLETTPDNRKKEGLFKVFAENFPISDARNNFVLEFKDYFIDPPRYSLDECIERGLTYSVPLKAKLYLYCTDPEHEDFEPIMQDVYLGTIPYMTPKGSFIINGAERVIVSQLHRSPGVFFGQSRHANGTKLYSARVIPFKGSWIEFATDINNVMYAYIDRKKKLPVTTLLRAIGFESDKQILEIFGLADEVKVSKAGLKREVGRRLAARVLKTWIEDFVDEDTGEVVSIERNEVVIDRETILEDEHIDLICDAGVKSIILHKEDVNTADFAIIYNTLQKDSTNSEKEAIEFIYRLLRNAEPPDEETARGVIDKLFFSDKRYDLGEVGRYRINKKFGIDIPMNIRVLTKEDMILIIKYLIELINS…
maxbin.017	k__Bacteria	22.41	0.00	11884.49	17772	0.89	45	534802	6.04		maxbin.017	none	x	x	x	x	x	x	x	x	x	x	x
maxbin.018	k__Bacteria	100.00	16.24	3512.7	143447	0.90	1862	6540655	5.26		maxbin.018	1.	complete	1290	97.36% ❶	Chryseotalea sanaruensis	WP_127122754.1	Bacteroidetes	Cytophagia	Cytophagales	Cytophagaceae	x	MAKKNSNGRIDFSSIDRVIDYPDFLDLQLQSFQDFLQIETPAEKRQNEGLFKVFAENFPISDSRENFVLEFVDYTIDPPKYSVDECIDRGLTFSVPLKAKLRLTCNDEDNEDFETIEQEVFLGNIPYMTERGSFVINGAERVIVSQLHRSPGVFFAMSKHTNGTKLYSARIIPFKGSWIEFATDVNSVMYAYIDRKKKFPVTTLLRAIGYGTDKDILDLFGLSEEVEANKNTLKKVVGRKLAARVLKTWTEDFVDEDTGEVVSIDRNEVLLERDHVLDAEDTDIIVESGVKSIILHRDDINVADYTIIFNTLAKDNSNSEKEAVEYIYRQLRNTEAPDEQTARDIINSLFFSEKRYDLGEVGRYRINKKLGLELSYDHRVLTKDDIILIVKYLIGLINS…
												2.	partial	134	82.84%	Fulvivirga sp. RKSG066	MTI19661.1	Bacteroidetes	Cytophagia	Cytophagales	Flammeovirgaceae	x	SARIIPFKGSWIEFATDVNNVMYAYIDRKKKFPVTTLLRAIGYGSDKEILDLFGLSEEIESNEKNLKKVVGRKLAARVLKTWTEDFVDEDTGEVVSIDRNEVLLERDSVLSEEDIETIIDASTKSIILHREDIN
maxbin.019	k__Bacteria	93.10	53.26	11183.97	25616	0.90	671	7504445	4.41		maxbin.019	1.	complete	1378	99.06% ❶	Mesorhizobium sp. 1M-11	WP_054314102.1	Proteobacteria	Alphaproteobacteria	Rhizobiales	Phyllobacteriaceae	x	MAQTQTFNGRRRVRKFFGKIPEVAEMPNLIEVQKASYDQFLMVDEPKGGRPDEGLQAVFKSVFPISDFSGSSMLEFVKYEFEAPKFDVDECRQRDLTYAAPLKVTLRLIVFDIDEDTGSKSIKDIKEQDVYMGDMPLMTMNGTFIVNGTERVIVSQMHRSPGVFFDHDKGKSHSSGKLLFAARVIPYRGSWLDIEFDSKDVVHARIDRRRKIPVTSLLMALGMDSEEILSTFYNKITYKRTGDHWRIPFSVDRFRGLKAVNDLVDADTGEIVVEQGKKITARQARQLAEKGLKAIKATDEDLLGNYLAEDIVNYATGEIFLEAGDEIDEKTLKVLLGTGETEIQILDIDHVNVGAYIRNTLAADKNESRQDALFDIYRVMRPGEPPTLETAEAMFNSLF…
												2.	complete	1362	98.16% ❶	Parvibaculum lavamentivorans	WP_012111652.1	Proteobacteria	Alphaproteobacteria	Rhizobiales	Rhodobiaceae	x	MTQSFTGRKRVRKVFGHIPQIAEMPNLIEVQKYSYDQFLQVDEPTGGREEQGLQAVFKSVFPISDFSESSTLEFVNYEFETPKYDVEECQQRGMTFAAPLKVTLRLIVFEVDEDTGAKSVKDIKEQDVYMGDMPLITENGTFVINGTERVIVSQMHRSPGVFFDHDKGKTHSSGKLLFAARVIPYRGSWLDFEFDAKDIVFVRIDRRRKLPVTTLLYALGLDSEEILSTFYKSVTFTKVKQGWRVPFDADRYRGAKPERDLIDAKTGKVVVEAGRKVTPRLAKKLAEEGLKELLVQDEDIYSRYLAQEIVNMETGEIFAEAGDEITQELLEALVEAGHTDIMTLDIDHVNTGAFIRNTLAVDKCTNREQALIDIYRVMRPGEPPTADTAEALFKSLFFD…
												3.	complete	1365	98.10% ❶	Ferrovibrio terrae	WP_144069576.1	Proteobacteria	Alphaproteobacteria	Rhodospirillales	Rhodospirillaceae	x	MTLSFTGRKRVRKSFGRIPSVTSMPNLIEVQKSSYDSFLMMNDAGDQRPDAGLQSVFKSVFPIKDFSDTSSLEFVKYEFEAPKYDVDECMQRGMTFAAPLKVTLRLIVFEVDPDTQAKSVKGIKEQDVYMGDMPLMTDKGTFIINGTERVIVSQMHRSPGVFFDHDKGKTHSSGKYLYTARVIPYRGSWLDFEFDAKDIVHVRIDRRRKLPVTTLFFALGLTQEEILDSFYKKVIYKRDKKGWRVDYNAERMRGVRVNNDLINAKTGKVMVEAGTKITPRLAKKLAEEGLKELLVSPEDMVGKFNSLDIVNEESGEIYLEAGEELDVKKIDLLEAAGIEQISVLDVDHVTIGAYIRNTMVADKHQSREQALFEIYRVMRPGEPPTMDTAEALFHGLFFD…
												4.	complete	1396	96.20% ❶	Porphyrobacter sp. LM 6	WP_069308720.1	Proteobacteria	Alphaproteobacteria	Sphingomonadales	Erythrobacteraceae	x	MATKAKSGPVRSRKAQGTAKKRIRKIFGDIHEVVQMPNLIEVQRESYEQFLRSDKATGYVSGLEKTLRSVFPIRDFAGTAELDFVHYELEEPKYDTTECRQRGITYAAPMKVTLRLIVFEVDSETETRSVLDIKEQDVYMGDMPLMTDNGTFIINGTERVIVSQMHRSPGVLFDHDRGKTHSSGKLLFAARVIPYRGSWLDFEFDAKDIVNVRIDRKRKLPVTALLYALGLDAEDILHHFYNTVSWERAKDGWKIPFVAEQWRNAKPAFALVDASSGEEVFAAGQKISPRAANKAAKDGLAELLLPTEEVVSRYAAADMIDEATGRIYIEAGDEVTLEHVEMLDKAGIDRLALLDIDEVNTGPWIRNTLKADKAEDRDEGLEAIYKVMRPGEPPTKETA…
maxbin.020	o__Rhizobiales	90.56	11.41	3959.19	7646	0.90	984	3895842	3.58		maxbin.020	1.	complete	1380	97.75% ❶	Devosia sp. YR412	WP_092184742.1	Proteobacteria	Alphaproteobacteria	Rhizobiales	Hyphomicrobiaceae	x	MATTFNGRRKVRKSFGSIHEVIQMPNLIEVQKASYDQFLLVDEPKGGRPDEGLQSVFRSVFPITDFSNTASLEFVKYEFEQPKYDIDECRARDITFAAPLKVTLRLIVFEVDEETGARSVKDIKEQDVYIGDMPFMTSNGTFIVNGTERVIVSQMHRSPGVFFDHDKGKTHSSGKLLFAGRIIPYRGSWLDIEFDAKDVVFARIDRRRKIPVTSLLKALGMDTEEILETYYNKLTFEKTATGWQKPYDAEKMKNAKPSMDLIDAKTGDVVHEAGKKLSARQAKKLAENGLTHLLAVNEDLYGMYVAEDLINMKTGEVYMEAGDELDEKSLTKLMELGFDELPILDIDHISIGGYIRNTLAVDKNETREDALFDIYRVMRPGEPPTVDTAEAMFQSLFFD…
maxbin.021	o__Sphingomonadales	91.33	5.82	4144.33	7734	0.92	682	2826431	3.29		maxbin.021	none	x	x	x	x	x	x	x	x	x	x	x
maxbin.022	k__Bacteria	67.24	11.21	2661.46	8138	0.92	1569	4175832	3.19		maxbin.022	none	x	x	x	x	x	x	x	x	x	x	x
maxbin.023	k__Bacteria	47.13	5.17	1718.03	2355	0.91	2212	3800276	3.11		maxbin.023	none	x	x	x	x	x	x	x	x	x	x	x
maxbin.024	k__Bacteria	82.76	39.44	1414.34	1721	0.90	2377	3361894	2.64		maxbin.024	1.	complete	1169	99.32% ❶	Pseudonocardia sp. HH130629-09	WP_060710543.1	Actinobacteria	Actinobacteria	Pseudonocardiales	Pseudonocardiaceae	x	MAVSRAAATTSTLSASANPNYPGAPTRVTFAKIAQPLEVPDLLDLQIQSYEWLVGSEAWFQRRIEAGDDLPVSGLEEILTEISPIEDFSGSMSLSFSDPRFDEVKASVEECRDKDMTYGAPLFVTAEFTNNTTGEIKSQTVFMGEFPVMTDKGTFIINGTERVVVSQLVRSPGVYFDHAIDKTTEKDVYSVKIIPSRGAWLEFDVDKRDTVGVRIDRKRRQPVTVLLKALGWTAEQIGERFGFSETIMTTLEKDNTAGQDEALLDIYRKLRPGEPPTRESAQALLENLFFKDKRYDMAKVGRYKANKKLGLDIENSVGTLTEEDVATTIEYLVRLHAGETTMAVGSGDSAREIPVETDDIDHFGNRRLRTVGELIQNQVRVGLSRTERVVRERMTTQDV…
												2.	partial	485	57.94%	Conexibacter sp. Seoho-28	WP_107571242.1	Actinobacteria	Thermoleophilia	Solirubrobacterales	Conexibacteraceae	x	LSTRPAARVRHSFSKQEKVRDVPNLIDIQRSSFEWFIERGLRETIDDISPIEDFTGTLAVQFGKYTLGGWEPGMPYDHIQPNDSIKDSREKELTYAAPLTMEVAFVNRETGEIREQKVFMGDLPLMTNWGTFIINGTERVVVTQLVRSPGAYVMEPKDREKQVFIANLMPSRGSWVELEIDKKGLVHVRIDRKRKLPVTTLLFALGYTRDDIANLFRHPDDPDRVNPFIQATLDKDATEGNPQTGDRTSLEDLQKTVDEIHALAQGLEEKGAEERATVEAEIEKLEKKLDARARDIMQHALIEVVKKQRPGEPPTVDNSRALVRSLFFDPKRYDLTKVGRYKLDARLGLSLGSEVRTLTNPRFTGRISGMTDDLVELIRRLVALPIKIGLPEDSKDFAA…
												3.	partial	245	95.51%	Aeromicrobium erythreum	WP_067854770.1	Actinobacteria	Actinobacteria	Propionibacteriales	Nocardioidaceae	x	LAASRTAAAPVQNTGDKNAPRRISFAKISEPLEVPELLALQTDSFDWLIGSEKWKAEVEASLAAGRTDISTKSGLEEIFEEISPIEDFSETMSLSFRDHRFEPPKYSVEDCKDRDVTYAAPLFVTAEFMNNETGEIKSQTVFMGEFPLMTGKGTFVINGTERVVVSQLVRSPGVYFERTPDKTSDKDIYTAKVIPSRGAWLEFEVDKRDLVGVRLDRKRKQSVTVLLKALGFTEAQILEEFGQYE
												4.	partial	482	97.30%	Aeromicrobium erythreum	WP_067854770.1	Actinobacteria	Actinobacteria	Propionibacteriales	Nocardioidaceae	x	GQYESIRLTLEKDNVQTQDEALLDIYRKLRPGEPPSREAAQNLLDNYYFNTKRYDLAKVGRHKVNKKLGADEAFDQQTLTIDDVVATIKYVVALHAGETELETPVGSTIVEADDIDHFGNRRIRTVGELIQNQLRTGLARMERVVRERMTTQDVEAITPQTLINIRPVVAALKEFFGTSQLSQFMDQNNPLAGLTHKRRLNALGPGGLSRERAGYEVRDVHPSHYGRMCPIETPEGPNIGLIGSLASYGRINAFGFIESPYRKVVDGTVTEQIDYLTATDEDRYIIAQANSPLTDDSTFVDDAVLVRQRGGEAELRPAGDVDYMDVSPRQMVSVATALIPFLEHDDANRALMGANMQRQAVPLVRNDAPLVGTGMEFRAAVDAGDVTIAKKAGVVKEVS…
												5.	partial	184	89.13%	Streptomyces stelliscabiei	KND34979.1	Actinobacteria	Actinobacteria	Streptomycetales	Streptomycetaceae	x	LPNRDGERMVGPDGKAVLFDGRTGEKFPDPISVGYMYILKLHHLVDDKIHARSTGPYSMITQQPLGGKAQFGGQRFGEMEVWALEAYGAAYALQELLTIKSDDIVGRVKVYEAIVKGENVPEPGIPESFKVLVKEMQSLCLNVEVLSADGSRVEMRDAEEDLFRAAEELGIDLSRREPSSVEEV
												6.	partial	165	69.70%	Saccharothrix sp. CB00851	ANU05511.1	Actinobacteria	Actinobacteria	Pseudonocardiales	Pseudonocardiaceae	x	GRMCPIETPEGPNIGLIGSLGAYATLNEFGFIQTPYRRVVKGKVTMDVDELDATQEEHKVIAQANAERDDKGVLVGPVLCRKAGEPILADPADVEYMDVSPQQIVSVATALIPFLEHDDANRALMGANMQRQAVPLMITEAPLVGTGIEHRAAVDAGDVVVSR
maxbin.025	o__Actinomycetales	81.14	4.53	1551.03	1998	0.90	1243	1927931	2.28		maxbin.025	1.	partial	562	91.28%	Microbacteriaceae bacterium	HAA79870.1	Actinobacteria	Actinobacteria	Micrococcales	Microbacteriaceae	deviating marker lineage = Contamination	LAAARSASTTPAKNGRVAQRLSFAKISDTLEVPDLLALQTESFEWLVGSPAWKKRIAEAKAEGNPVVSTKSGLEEIFEEISPIEDSSETMQLSFTNPYLEEEKYSIDECKERGKTYAAPLYVEAEFMNHQTGEIKTQTVFMGDFPLMTEKGTFIINGTERVVVSQLVRSPGVYFESALDKLSDKEIHSVRVIPSRGAWLEFEVDKRDQVGVRIDRKRKQSVTVFLKALGLTSEEIAKHFAGFSSVLDALEKDTILTKEEALKDIYRKLRPGEQVAAEAARLLIDNFYFNPKRYDLAKVGRYKINRKLGLELPLDTSVLTVDDIVATIKYLVALHEGHATLPGTRGGKKVDLRLDVDDIDHFGNRRIRAVGELIQNQVRTGLSRMERVVRERMTTQDIEA…
												2.	partial	335	90.75%	Sulfuricella sp. T08	WP_059423671.1	Proteobacteria	Betaproteobacteria	Nitrosomonadales	Gallionellaceae	deviating marker lineage = Contamination	IREFFGSSQLSQFMDQTNPLSEITHKRRVSALGPGGLTRERAGFEVRDVHPTHYGRVCPIETPEGPNIGLINSLAIYARTNDYGFLETPYRKVKDGKVSDEIHYLSAIEEGKYVIAQANAALDKNGKFTDELVSCRHHNEFALSGPDRIEYMDVAPAQAVSVAASLIPFLEHDDANRALMGSNMQRQAVPCLRAEKPLVGTGLERTVAVDSGTAVQARRGGVVDYIDAGRIVVRVNDDETSAGEVGVDIYNLVKYQRSNQNTNINQRPLVKVGDHIARGDVVADGASTDMGELALGQNMLVAFMPWNGYNFEDSILISERVVADDRFTSIHIEEL
												3.	partial	176	84.09%	Sulfuricella denitrificans	WP_009206592.1	Proteobacteria	Betaproteobacteria	Nitrosomonadales	Gallionellaceae	deviating marker lineage = Contamination	VKDTSLRVPSGMSGTVIDVQVFTREGIERDKRAQQIIDDELKRYKKDLGDQLRIVENDAFERLERLLNGKTANGGPKKLAKGAKITKAYLAEVERHSWFDIRLSNEESAAQMEQIKESLAQTKLQFDKAFDEKKKKLTSGDELPPGVQKMVKVYLAVKRQLQPGDKMAGRHGNKGV
												4.	partial	136	88.24%	Oxalobacteraceae bacterium	NDG09070.1	Proteobacteria	Betaproteobacteria	Burkholderiales	Oxalobacteraceae	deviating marker lineage = Contamination	TNINQRPLVKVGDHIARGDVVADGASTDMGELALGQNMLVAFMPWNGYNFEDSILISERVVADDRFTSIHIEELSVVARDTKLGPEEITRDISNLSESQLGHLDESGIIHIGAEVEAGEVLVGKVTPKGETQLTPE
												5.	partial	247	93.52%	Microbacteriaceae bacterium BACL25 MAG-120322-bin65	KRO40050.1	Actinobacteria	Actinobacteria	Micrococcales	Microbacteriaceae	deviating marker lineage = Misclassification (Order: Micrococcales instedad of Actinomycetales)	YVDVSPRQMVSVATSLIPFLEHDDANRALMGANMQRQAVPLLRSESPLVGTGMESFAAVDAGDVIVAEAPGVVTEVSADHAVVKQDKGGTKTYYLRKFDRSNQGTNFNHQIRVSVGDKLDLGQVIADGPATENGELALVKNLLVAFMSWEGYNFEDAIILSQNLVKDDTLSSIHIEEYDVDARDTKLGKEEITRDLPNVGPELLANLDERGIIRIGAEVRPGDILVGKVTPKGETELSAEERLLRAI
												6.	partial	159	93.71%	Microbacteriaceae bacterium BACL25 MAG-120322-bin65	KRO40050.1	Actinobacteria	Actinobacteria	Micrococcales	Microbacteriaceae	deviating marker lineage = Misclassification (Order: Micrococcales instedad of Actinomycetales)	MNFGQVLEIHLGWAAKQGWKVSGDPAWAKRHAAQAKEAVPGTKVATPVFDGASEEEIAGLLDATLVNRDGKRMVDSSGKARLFDGRSGEPFPQPVSVGYMYILKLHHLIDDKIHARSTGPYSMITQQPLGGKAQFGGQRFGEMEVWALEAYGASYALQE
												7.	partial	64	93.75%	Microbacteriaceae bacterium BACL25 MAG-120322-bin65	KRO40050.1	Actinobacteria	Actinobacteria	Micrococcales	Microbacteriaceae	deviating marker lineage = Misclassification (Order: Micrococcales instedad of Actinomycetales)	IIGVKVFDAVDGDDELGSGVNQRVVVYIAQKRKISEGDKLAGRHGNKGVIARILPVEDMPFLED
												8.	partial	72	97.22%	Microbacteriaceae bacterium BACL25 MAG-120322-bin65	KRO40050.1	Actinobacteria	Actinobacteria	Micrococcales	Microbacteriaceae	deviating marker lineage = Misclassification (Order: Micrococcales instedad of Actinomycetales)	IVKGENIQEPGIPESFKVLMKEMQSLCLNVEVLSADGQAVSLKDSDDELYRAAEELGINISTRFESSSVDEI
maxbin.026	c__Betaproteobacteria	25.75	4.77	1013.89	1084	0.88	1367	1385988	2.26		maxbin.026	1.	partial	217	77.42%	Rhodocyclaceae bacterium	TRZ95924.1	Proteobacteria	Betaproteobacteria	Rhodocyclales	Rhodocyclaceae	x	QARAADVRKMLDKIYNTNGKPVDLDTLKDEEVIELATNLRNGVPFATPVFDGATEVEIGQMLDLAYPADDERTKRLGFTPSKTQVTLYDGRTGDPFERPVTVGYMHMLKLHHLVDDKMHARSTGRYSLVTQQPLGGKAQFGGQRFGEMEVWALEAYGAAYVLQEMLTVKSDDTEGRRKVYESIVKGDHRIEAGMPESFNVLVKEIRSLAIDIDLDRNRY
												2.	partial	203	87.19%	Nitrosomonas sp.	HBV21707.1	Proteobacteria	Betaproteobacteria	Nitrosomonadales	Nitrosomonadaceae	x	TEKKRIRKSFAKRESVLQVPYLLTTQLESFAAFLQEFTPPNARKNEGLQAAFTSIFPIESHSKNARLEFVSYALGVPPFDVKECQQRGLTLAAPLRAKVRLTIMDKEASKPTVKEVKEQEVYMGEIPLMTNTGSFVINGTERVIVSQLHRSPGVFFEHDRGKTHSSGKLLFSARIIPYRGSWLDFEYDAKDYLYFRVDRRRKM
maxbin.027	c__Alphaproteobacteria	65.49	22.08	1000.84	1160	0.91	4045	4048397	1.88		maxbin.027	1.	partial	241	95.85%	Dongia sp. URHE0060	WP_028096137.1	Proteobacteria	Alphaproteobacteria	Rhodospirillales	Rhodospirillaceae	x	EKLQRGDELPPGVMKMVKVFVAVKRKLQPGDKMAGRHGNKGVVSKIVPIEDMPYLEDGTPVDIVLNPLGVPSRMNVGQILETHLGWACSTLGKQVGQMLDKLHHESGKTTDLRKAMKDIYGDKSFKHDIQDMPDDQLIEMAEHIRNGVPVASPVFDGAREEDIVQMLEKAGLDRSGQVYLTDGRSGERFERQVTVGYIYMLKLHHLVDDKIHARSIGPYCLVTQQPLGGKAQFGGQRFGEM
												2.	partial	219	97.72%	Dongia sp. URHE0060	WP_028096137.1	Proteobacteria	Alphaproteobacteria	Rhodospirillales	Rhodospirillaceae	x	LTEDLISCRRSGDFIMARKEDIEYIDVSPKQLVSVAAALIPFLEDDDANRALMGSNMQRQAVPLLQAQAPLVGTGMEGTVARDSGVAIGARRGGVIDQVDATRIVIRATDETDHAAPGVDIYNLLKFQRSNQNTCINQRPLVKVGDVVDKGDIIADGPSTDLGELALGRNVLVAFMPWQGYNFEDSILISERIVSDDVFTSIHIEEFEVMARDTKLGPERSPATSRTSARKPCATST
												3.	partial	152	93.42%	Dongia mobilis	WP_133615310.1	Proteobacteria	Alphaproteobacteria	Rhodospirillales	Rhodospirillaceae	x	ARREDIQFIDVSPKQLVSVAAALIPFLENDDANRALMGSNMQRQAVPLLRAESPLVGTGMEGTVARDSGVAIAARRSGVVDQIDATRIVIRANTDMDTAAPGVDIYNLLKFQRSNQNTCINQRPLVRVGDIVEKGDIIADGPSTELGELALG
											RpoB-sequence: Cyanobacterial hits
											RpoB-sequences: unequivocal classification, consistent with CheckM marker lineage
											RpoB-sequences: contradictory classification, inconsistance with the marker lineage
											RpoB-sequence: eukaryotic hits of amoeba & fungi
											none: RpoB-sequence is missing, no classification
											Chlamydiales: obligate intracellular bacteria of animals or protists
											❶ = probably the same species as the reference genome (>96% identity of complete RpoB sequences)
