# Supplementary material for: Filling the Gaps in the Cyanobacterial Tree of Life—Metagenome Analysis of Stigonema ocellatum DSM 106950, Chlorogloea purpurea SAG 13.99 and Gomphosphaeria aponina DSM 107014
Source: Genes (Basel). 2021 Mar 9;12(3):389. doi: 10.3390/genes12030389 (PMC8001431; doi:10.3390/genes12030389)
Supplement: Supplementary file 1 [file genes-12-00389-s001.zip › genes-1023673-SI/B_Supplemental-Data_Revision_Marter-et-al-210203/TableS4_Taxonomy-BLAST-Search_JP211-212-213_210127.xlsx]

## Sheet: Tabelle1
Table S4. Result of BLASTN-based taxonomy mining and comparison with taxonomic marker lineage affiliation.
A) Stigonema ocellatum DSM 106950 (JP211)
Binning Results												BLASTN-Results				Taxonomy
bin	marker lineage	Completeness	Contamination	Mean contig length	N50 (contigs)	Coding density	# contigs	Genome size	Coverage		Bin		Best Hit (Genus)	count	Closest relative (combined counts)	Phylum	Class	Order	Family	Comment	BLASTN-based text mining results
maxbin.001	p__Cyanobacteria	99.28	2.35	20425.26	54164	0.79	515	10519008	471.84		maxbin.001	1	Nostoc	1507	Nostoc sp. PCC (1507/470)	Cyanobacteria	x	Nostocales	Nostocacea		[('Nostoc', 1507), ('chromosome', 1286), ('nearly', 1192), ('Calothrix', 518), ('PCC', 470), ('sphaeroides', 453), ('Kutzing', 453), ('En', 453), ('Scytonema', 305), ("cyanobiont'", 300), ("'Peltigera", 228), ('membranacea', 226), ('N6', 223), ('plasmid', 209)]
															Nostoc sphaeroides (1507/453)	Cyanobacteria	x	Nostocales	Nostocacea
															Nostoc sp. 'Peltigera membranacea cyanobiont' N6 (1507/228/300/223)	Cyanobacteria	x	Nostocales	Nostocacea
												2	Calothrix	518	Calothrix sp. (518/-)	Cyanobacteria	x	Nostocales	Calotrichaceae	same marker lineage; contamination with low abundance
												3	Scytonema	305	Scytonema sp. (305/-)	Cyanobacteria	x	Nostocales	Scytonemataceae	same marker lineage; contamination with low abundance
maxbin.002	c__Alphaproteobacteria	96.00	3.33	28464.53	604524	0.92	106	3017240	415.54		maxbin.002	1	Sphingomonas	477	Sphingomonas witichii (477/52)	Proteobacteria	Alphaproteobacteria	Sphingomonadales	Sphingomonadaceae		[('Sphingomonas', 477), ('chromosome', 337), ('Sphingopyxis', 107), ('nearly', 56), ('Mesorhizobium', 53), ('wittichii', 52), ('melonis', 48), ('Sphingobium', 46), ('sanxanigenens', 46), ('NX02', 46), ('Calothrix', 39), ('gene', 36), ('ribosomal', 36), ('RNA', 36)]
															Sphingomonas melonis (477/48)	Proteobacteria	Alphaproteobacteria	Sphingomonadales	Sphingomonadaceae
															Sphingomonas sanxanigenens NX02 (477/46)	Proteobacteria	Alphaproteobacteria	Sphingomonadales	Sphingomonadaceae
												2	Sphingopyxis	107	Sphingopyxis sp. (107/-)	Proteobacteria	Alphaproteobacteria	Sphingomonadales	Sphingomonadaceae
												3	Mesorhizobium	53	Mesorhizobium sp. (53/-)	Proteobacteria	Alphaproteobacteria	Rhizobiales	Phyllobacteriaceae
												4	Sphingobium	46	Sphingobium sp. (46/-)	Proteobacteria	Alphaproteobacteria	Sphingomonadales	Sphingomonadaceae
												5	Calothrix	39	Calothrix sp. (39/-)	Cyanobacteria	x	Nostocales	Calotrichaceae	deviating marker lineage = Contamination
maxbin.003	o__Cytophagales	100.0	0.74	42187.47	463160	0.88	184	7762495	244.90		maxbin.003	1	Spirosoma	409	Spirosoma linguale DSM 74 (409/126)	Bacteroidetes	Cytophagia	Cytophagales	Cytophagaceae		[('chromosome', 435), ('Spirosoma', 409), ('DSM', 154), ('Sphingomonas', 149), ('74', 127), ('linguale', 126), ('RNA', 116), ('ribosomal', 114), ('pollinicola', 107), ('HA7', 107), ('gene', 92), ('partial', 79), ('KCTC', 78), ('16S', 67)]
															Spirosoma pollinicola (409/107)	Bacteroidetes	Cytophagia	Cytophagales	Cytophagaceae
												2	Sphingomonas	149	Sphingomonas sp. (149/-)	Proteobacteria	Alphaproteobacteria	Sphingomonadales	Sphingomonadaceae	deviating marker lineage = Contamination
maxbin.004	o__Rhizobiales	80.80	5.34	123488.69	284386	0.90	36	4445593	244.15		maxbin.004	1	Devosia	2116	Devosia sp. A16 (2116/1979)	Proteobacteria	Alphaproteobacteria	Rhizobiales	Hyphomicrobiaceae		[('Devosia', 2116), ('A16', 1979), ('chromosome', 586), ('Mesorhizobium', 567), ('M1E.F.Ca.ET.045.02.1.1', 109), ('Gsoil', 84), ('520', 84), ('M6A.T.Cr.TU.016.01.1.1', 74), ('loti', 71), ('ciceri', 53), ('biovar', 38), ('biserrulae', 38), ('opportunistum', 36), ('WSM2075', 36), ('M4B.F.Ca.ET.058.02.1.1', 34)]
												2	Mesorhizobium	567	Mesorhizobium sp. M1E.F.Ca.ET.045.02.1.1 (567/109)	Proteobacteria	Alphaproteobacteria	Rhizobiales	Phyllobacteriaceae
															Mesorhizobium sp. M6A.T.Cr.TU.016.01.1.1 (567/74)	Proteobacteria	Alphaproteobacteria	Rhizobiales	Phyllobacteriaceae
															Mesorhizobium loti (567/71)	Proteobacteria	Alphaproteobacteria	Rhizobiales	Phyllobacteriaceae
															Mesorhizobium ciceri biovar biserrulae (567/53/38/38)	Proteobacteria	Alphaproteobacteria	Rhizobiales	Phyllobacteriaceae
															Mesorhizobium opportunistum WSM2075 (567/36/36)	Proteobacteria	Alphaproteobacteria	Rhizobiales	Phyllobacteriaceae
															Mesorhizobium sp. M4B.F.Ca.ET.058.02.1.1 (567/34)	Proteobacteria	Alphaproteobacteria	Rhizobiales	Phyllobacteriaceae
maxbin.005	k__Bacteria	86.21	33.89	67431.55	212357	0.88	69	4652777	242.25		maxbin.005	1	Bradyrhizobium	862	Bradyrhizobium diazoefficiens USDA (862/160/95)	Proteobacteria	Alphaproteobacteria	Rhizobiales	Bradyrhizobiaceae		[('chromosome', 874), ('Bradyrhizobium', 862), ('I', 364), ('diazoefficiens', 160), ('Pseudomonas', 142), ('aeruginosa', 135), ('erythrophlei', 116), ('USDA', 95), ('Rhodopseudomonas', 86), ('palustris', 86), ('lablabi', 85), ('japonicum', 84), ('GAS138', 77), ('ottawaense', 65)]
															Bradyrhizobium erythrophlei (862/116)	Proteobacteria	Alphaproteobacteria	Rhizobiales	Bradyrhizobiaceae
															Bradyrhizobium lablabi (862/85)	Proteobacteria	Alphaproteobacteria	Rhizobiales	Bradyrhizobiaceae
															Bradyrhizobium japonicum (862/84)	Proteobacteria	Alphaproteobacteria	Rhizobiales	Bradyrhizobiaceae
															Bradyrhizobium ottawaense (862/65)	Proteobacteria	Alphaproteobacteria	Rhizobiales	Bradyrhizobiaceae
												2	Pseudomonas	142	Pseudomonas aeruginosa (142/135)	Proteobacteria	Gammaproteobacteria	Pseudomonadales	Pseudomonadaceae
												3	Rhodopseudomonas	86	Rhodopseudomonas palustris (86/86)	Proteobacteria	Alphaproteobacteria	Rhizobiales	Bradyrhizobiaceae
maxbin.006	o__Sphingomonadales	99.59	8.90	170901.25	1050695	0.91	28	4785235	219.72		maxbin.006	1	Novosphingobium	305	Novosphingobium sp. THN1 (305/61)	Proteobacteria	Alphaproteobacteria	Sphingomonadales	Sphingomonadaceae		[('chromosome', 405), ('Novosphingobium', 305), ('Devosia', 142), ('A16', 142), ('Sphingobium', 130), ('Sphingomonas', 112), ('DSM', 75), ('1', 61), ('THN1', 61), ('Porphyrobacter', 60), ('aromaticivorans', 57), ('12444', 57), ('Altererythrobacter', 57), ('C1', 53)]
															Novosphingobium aromaticivorans DSM 12444 (305/57/75/57)	Proteobacteria	Alphaproteobacteria	Sphingomonadales	Sphingomonadaceae
												2	Devosia	142	Devosia sp. A16 (142/142)	Proteobacteria	Alphaproteobacteria	Rhizobiales	Hyphomicrobiaceae	deviating marker lineage = Contamination
												3	Sphingobium	130	Sphingobium sp. (130/-)	Proteobacteria	Alphaproteobacteria	Sphingomonadales	Sphingomonadaceae
												4	Sphingomonas	112	Sphingomonas sp. (112/-)	Proteobacteria	Alphaproteobacteria	Sphingomonadales	Sphingomonadaceae
												5	Porphyrobacter	60	Porphyrobacter sp. (60/-)	Proteobacteria	Alphaproteobacteria	Sphingomonadales	Erythrobacteraceae
												6	Altererythrobacter	57	Altererythrobacter sp. (57/-)	Proteobacteria	Alphaproteobacteria	Sphingomonadales	Erythrobacteraceae
maxbin.007	k__Bacteria	66.30	26.49	64048.61	353426	0.88	87	5572229	187.12		maxbin.007	1	Bradyrhizobium	1570	Bradyrhizobium diazoefficiens USDA (1570/353)	Proteobacteria	Alphaproteobacteria	Rhizobiales	Bradyrhizobiaceae		[('Bradyrhizobium', 1570), ('chromosome', 1397), ('I', 635), ('diazoefficiens', 353), ('USDA', 217), ('lablabi', 202), ('ottawaense', 154), ('Afipia', 139), ('MT34', 133), ('GAS231', 133), ('GAS524', 132), ('KBS0727', 131), ('KBS0725', 131), ('110', 130)]
															Bradyrhizobium lablabi (1570/202)	Proteobacteria	Alphaproteobacteria	Rhizobiales	Bradyrhizobiaceae
															Bradyrhizobium ottawaense (1570/154)	Proteobacteria	Alphaproteobacteria	Rhizobiales	Bradyrhizobiaceae
															Bradyrhizobium sp. KBS0727 (1570/131)	Proteobacteria	Alphaproteobacteria	Rhizobiales	Bradyrhizobiaceae
															Bradyrhizobium sp. KBS0725 (1570/131)	Proteobacteria	Alphaproteobacteria	Rhizobiales	Bradyrhizobiaceae
maxbin.008	o__Burkholderiales	98.44	2.23	176655.58	336019	0.94	36	6359601	149.04		maxbin.008	1	Variovorax	143	Variovorax paradoxus (143/62)	Proteobacteria	Betaproteobacteria	Burkholderiales	Comamonadaceae		[('chromosome', 400), ('avenae', 156), ('Variovorax', 143), ('Acidovorax', 114), ('subsp.', 113), ('1', 75), ('Rubrivivax', 69), ('gelatinosus', 69), ('IL144', 69), ('paradoxus', 62), ('Methylibium', 57), ('Rhizobacter', 44), ('gummiphilus', 44), ('KCTC', 37)]
												2	Acidovorax	114	Acidovorax avenae (114/156)	Proteobacteria	Betaproteobacteria	Burkholderiales	Comamonadaceae
												3	Rubrivivax	69	Rubrivivax gelatinosus IL144 (69/69/69)	Proteobacteria	Betaproteobacteria	Burkholderiales	Comamonadaceae
												4	Methylibium	57	Methylibium sp. (57/-)	Proteobacteria	Betaproteobacteria	Burkholderiales	Comamonadaceae
												5	Rhizobacter	44	Rhizobacter gummiphilus (44/44)	Proteobacteria	Betaproteobacteria	Burkholderiales	Comamonadaceae
maxbin.009	k__Bacteria	93.10	36.99	54472.22	466185	0.89	134	7299278	143.94		maxbin.009	1	Bradyrhizobium	664	Bradyrhizobium sp. (664/-)	Proteobacteria	Alphaproteobacteria	Rhizobiales	Bradyrhizobiaceae		[('chromosome', 1350), ('Bradyrhizobium', 664), ('Mesorhizobium', 462), ('Sphingomonas', 375), ('I', 311), ('Devosia', 201), ('A16', 201), ('bacterium', 199), ('Betaproteobacteria', 116), ('UKL13-2', 116), ('Sphingobium', 114), ('Afipia', 96), ('GAS231', 96)]
												2	Mesorhizobium	462	Mesorhizobium sp. (462/-)	Proteobacteria	Alphaproteobacteria	Rhizobiales	Phyllobacteriaceae
												3	Sphingomonas	375	Sphingomonas sp. (375/-)	Proteobacteria	Alphaproteobacteria	Sphingomonadales	Sphingomonadaceae
												4	Devosia	201	Devosia sp. A16 (201/201)	Proteobacteria	Alphaproteobacteria	Rhizobiales	Hyphomicrobiaceae
												5	Sphingobium	114	Sphingobium sp. (114/-)	Proteobacteria	Alphaproteobacteria	Sphingomonadales	Sphingomonadaceae
												6	Afipia	96	Afipia sp. GAS231 (96/96)	Proteobacteria	Alphaproteobacteria	Rhizobiales	Bradyrhizobiaceae
maxbin.010	o__Rhizobiales	83.92	3.82	86810.96	151458	0.89	94	8160230	142.77		maxbin.010	1	Mesorhizobium	172	Mesorhizobium loti (172/21)	Proteobacteria	Alphaproteobacteria	Rhizobiales	Phyllobacteriaceae		[('chromosome', 386), ('Mesorhizobium', 172), ('Bradyrhizobium', 85), ('Methylobacterium', 67), ('1', 62), ('Labrys', 54), ('neptuniae', 54), ('KNU-23', 54), ('Bosea', 47), ('Phreatobacter', 38), ('DSM', 24), ('loti', 24), ('Chelatococcus', 22), ('Starkeya', 21)]
												2	Bradyrhizobium	85	Bradyrhizobium sp. (85/-)	Proteobacteria	Alphaproteobacteria	Rhizobiales	Bradyrhizobiaceae
												3	Methylobacterium	67	Methylobacterium sp. (67/-)	Proteobacteria	Alphaproteobacteria	Rhizobiales	Methylobacteriaceae
												4	Labrys	54	Labrys neptuniae (54/54)	Proteobacteria	Alphaproteobacteria	Rhizobiales	Xanthobacteraceae
												5	Bosea	38	Bosea sp. (38/-)	Proteobacteria	Alphaproteobacteria	Rhizobiales	Bradyrhizobiaceae
												6	Phreatobacter	37	Phreatobacter sp. (37/-)	Proteobacteria	Alphaproteobacteria	x	x	deviating marker lineage = Contamination
												7	Chelatococcus	22	Chelatococcus sp. (22/-)	Proteobacteria	Alphaproteobacteria	Rhizobiales	Chelatococcaceae
												8	Starkeya	21	Starkeya sp. (21/-)	Proteobacteria	Alphaproteobacteria	Rhizobiales	Xanthobacteraceae
maxbin.011	p__Bacteroidetes	98.10	0.71	68673.76	407458	0.90	62	4257773	122.35		maxbin.011	1	Mucilaginibacter	286	Mucilaginibacter rubeus (286/58)	Bacteroidetes	Sphingobacteriia	Sphingobacteriales	Sphingobacteriaceae	deviating marker lineage = Contamination	[('chromosome', 446), ('Mucilaginibacter', 286), ('Pedobacter', 178), ('Mycobacterium', 59), ('rubeus', 58), ('ribosomal', 55), ('Bradyrhizobium', 55), ('RNA', 53), ('I', 51), ('gene', 50), ('partial', 49), ('bacterium', 48), ('16S', 46), ('PAMC', 45)]
												2	Pedobacter	178	Pedobacter sp. (178/-)	Bacteroidetes	Sphingobacteriia	Sphingobacteriales	Sphingobacteriaceae	deviating marker lineage = Contamination
												3	Mycobacterium	59	Mycobacterium sp. (59/-)	Actinobacteria	Actinobacteria	Corynebacteriales	Mycobacteriaceae	deviating marker lineage = Contamination
												4	Bradyrhizobium	55	Bradyrhizobium sp. (55/)	Proteobacteria	Alphaproteobacteria	Rhizobiales	Bradyrhizobiaceae	deviating marker lineage = Contamination
maxbin.012	o__Actinomycetales	99.17	2.73	89280.92	179518	0.90	79	7053193	106.66		maxbin.012	1	Pseudonocardia	279	Pseudonocardia sp. AL041005-10 (279/48)	Actinobacteria	Actinobacteria	Pseudonocardiales	Pseudonordiaceae	deviating marker lineage = Misclassification	[('Pseudonocardia', 279), ('chromosome', 216), ('Amycolatopsis', 110), ('DSM', 68), ('AL041005-10', 48), ('Rhodococcus', 47), ('dioxanivorans', 44), ('CB1190', 44), ('mediterranei', 44), ('EC080625-04', 41), ('I', 39), ('Streptomyces', 37), ('HH130629-09', 35), ('Actinosynnema', 33)]
															Pseudonocardia dioxanivorans CB1190 (279/44/44)	Actinobacteria	Actinobacteria	Pseudonocardiales	Pseudonordiaceae	deviating marker lineage = Misclassification
															Pseudonocardia sp. EC080625-04 (279/41)	Actinobacteria	Actinobacteria	Pseudonocardiales	Pseudonordiaceae	deviating marker lineage = Misclassification
															Pseudonocardia sp. HH130629-09 (279/35)	Actinobacteria	Actinobacteria	Pseudonocardiales	Pseudonordiaceae	deviating marker lineage = Misclassification
												2	Amycolatopsis	110	Amycolatopsis mediterranei (110/44)	Actinobacteria	Actinobacteria	Pseudonocardiales	Pseudonordiaceae	deviating marker lineage = Misclassification
												3	Rhodococcus	47	Rhodococcus sp. (47/-)	Actinobacteria	Actinobacteria	Corynebacteriales	Nocardiaceae	deviating marker lineage = Misclassification
												4	Streptomyces	37	Streptomyces sp. (37/-)	Actinobacteria	Actinobacteria	Streptomycetales	Streptomycetaceae	deviating marker lineage = Misclassification
												5	Actinosynnema	33	Actinosynnema sp. (33/-)	Actinobacteria	Actinobacteria	Pseudonocardiales	Pseudonordiaceae	deviating marker lineage = Misclassification
maxbin.013	o__Sphingomonadales	99.66	0.63	69444.79	607178	0.91	53	3680574	98.53		maxbin.013	1	Sphingopyxis	2950	Sphingopyxis macrogoltabida (2950/771)	Proteobacteria	Alphaproteobacteria	Sphingomonadales	Sphingomonadaceae		[('Sphingopyxis', 2950), ('chromosome', 817), ('macrogoltabida', 771), ('isolate', 392), ('uncultured', 390), ('UC10', 390), ('SPPYR', 390), ('EY-1', 298), ('fribergensis', 297), ('Kp5.2', 297), ('FD7', 279), ('EG6', 246), ('203N', 238), ('203', 235)]
															Sphingopyxis fribergensis (2950/297)	Proteobacteria	Alphaproteobacteria	Sphingomonadales	Sphingomonadaceae
															Sphingopyxis sp. FD7 (2950/297)	Proteobacteria	Alphaproteobacteria	Sphingomonadales	Sphingomonadaceae
															Sphingopyxis sp. EG6 (2950/246)	Proteobacteria	Alphaproteobacteria	Sphingomonadales	Sphingomonadaceae
maxbin.014	o__Actinomycetales	97.81	0.27	93722.79	257878	0.94	28	2624238	94.72		maxbin.014	1	Leifsonia	115	Leifsonia sp. (115/-)	Actinobacteria	Actinobacteria	Micrococcales	Microbacteriaceae	deviating marker lineage = Misclassification	[('chromosome', 338), ('I', 126), ('Leifsonia', 115), ('michiganensis', 109), ('Clavibacter', 93), ('subsp.', 70), ('Agromyces', 63), ('Salinibacterium', 41), ('DSM', 32), ('insidiosus', 31), ('Lysinimonas', 30), ('NCPPB', 30), ('Microterricola', 25), ('viridarii', 25), ('Plantibacter', 25)]
												2	Clavibacter	93	Clavibacter michiganensis subsp. michiganensis NCPPB (93/109/70/109/30)	Actinobacteria	Actinobacteria	Micrococcales	Microbacteriaceae	deviating marker lineage = Misclassification
															Clavibacter michiganensis subsp. insidiosus (93/109/70/31)	Actinobacteria	Actinobacteria	Micrococcales	Microbacteriaceae	deviating marker lineage = Misclassification
												3	Agromyces	63	Agromyces sp. (63/-)	Actinobacteria	Actinobacteria	Micrococcales	Microbacteriaceae	deviating marker lineage = Misclassification
												4	Salinibacterium	41	Salinibacterium sp. (41/-)	Actinobacteria	Actinobacteria	Micrococcales	Microbacteriaceae	deviating marker lineage = Misclassification
												5	Lysinimonas	30	Lysinimonas sp. (30/-)	Actinobacteria	Actinobacteria	Micrococcales	Microbacteriaceae	deviating marker lineage = Misclassification
												6	Microterricola	25	Microterricola viridarii (25/25)	Actinobacteria	Actinobacteria	Micrococcales	Microbacteriaceae	deviating marker lineage = Misclassification
												7	Plantibacter	25	Plantibacter sp. (25/-)	Actinobacteria	Actinobacteria	Micrococcales	Microbacteriaceae	deviating marker lineage = Misclassification
maxbin.015	k__Bacteria	58.62	17.24	51484.53	218283	0.88	96	4942515	77.02		maxbin.015	1	Bradyrhizobium	4543	Bradyrhizobium lablabi (4543/859)	Proteobacteria	Alphaproteobacteria	Rhizobiales	Bradyrhizobiaceae		[('chromosome', 5289), ('Bradyrhizobium', 4543), ('I', 3049), ('Afipia', 1090), ('GAS231', 1090), ('lablabi', 859), ('ottawaense', 782), ('GAS524', 758), ('MT34', 752), ('KBS0727', 681), ('KBS0725', 681), ('LMTR', 323), ('diazoefficiens', 301), ('erythrophlei', 214)]
															Bradyrhizobium ottawaense (4543/782)	Proteobacteria	Alphaproteobacteria	Rhizobiales	Bradyrhizobiaceae
															Bradyrhizobium sp. KBS0727 (4543/681)	Proteobacteria	Alphaproteobacteria	Rhizobiales	Bradyrhizobiaceae
															Bradyrhizobium sp. KBS0725 (4543/681)	Proteobacteria	Alphaproteobacteria	Rhizobiales	Bradyrhizobiaceae
															Bradyrhizobium diazoefficiens (4543/301)	Proteobacteria	Alphaproteobacteria	Rhizobiales	Bradyrhizobiaceae
															Bradyrhizobium erythrophlei (4543/214)	Proteobacteria	Alphaproteobacteria	Rhizobiales	Bradyrhizobiaceae
												2	Afipia	1090	Afipia sp. GAS231 (1090/1090)	Proteobacteria	Alphaproteobacteria	Rhizobiales	Bradyrhizobiaceae
maxbin.016	o__Actinomycetales	100.00	0.13	189708.82	705633	0.93	33	6260391	74.38		maxbin.016	1	Mycobacterium	1518	Mycobacterium sp. ELW1 (1518/643)	Actinobacteria	Actinobacteria	Corynebacteriales	Mycobacteriaceae	deviating marker lineage = Misclassification	[('Mycobacterium', 1518), ('chromosome', 1021), ('ELW1', 643), ('EPa45', 147), ('avium', 127), ('PYR15', 125), ('WY10', 124), ('subsp.', 124), ('hominissuis', 97), ('smegmatis', 91), ('Mycolicibacterium', 83), ('litorale', 53), ('F4', 53), ('str.', 46), ('MC2', 45)]
															Mycobacterium sp. EPa45 (1518/147)	Actinobacteria	Actinobacteria	Corynebacteriales	Mycobacteriaceae	deviating marker lineage = Misclassification
															Mycobacterium avium (1518/127)	Actinobacteria	Actinobacteria	Corynebacteriales	Mycobacteriaceae	deviating marker lineage = Misclassification
															Mycobacterium sp. PYR15 (1518/125)	Actinobacteria	Actinobacteria	Corynebacteriales	Mycobacteriaceae	deviating marker lineage = Misclassification
															Mycobacterium sp. WY10 (1518/124)	Actinobacteria	Actinobacteria	Corynebacteriales	Mycobacteriaceae	deviating marker lineage = Misclassification
															Mycobacterium avium subsp. hominissuis (1518/127/124/97)	Actinobacteria	Actinobacteria	Corynebacteriales	Mycobacteriaceae	deviating marker lineage = Misclassification
															Mycobacterium sp. MC2 (1518/45)	Actinobacteria	Actinobacteria	Corynebacteriales	Mycobacteriaceae	deviating marker lineage = Misclassification
												2	Mycolicibacterium	83	Mycolicibacterium smegmatis (83/91)	Actinobacteria	Actinobacteria	Corynebacteriales	Mycobacteriaceae	deviating marker lineage = Misclassification
															Mycolicibacterium litorale (83/53)	Actinobacteria	Actinobacteria	Corynebacteriales	Mycobacteriaceae	deviating marker lineage = Misclassification
maxbin.017	o__Rhizobiales	69.09	7.52	206961.88	2053731	0.87	17	3518352	74.15		maxbin.017	1	Bradyrhizobium	1047	Bradyrhizobium lablabi (1047/238)	Proteobacteria	Alphaproteobacteria	Rhizobiales	Bradyrhizobiaceae		[('chromosome', 1178), ('Bradyrhizobium', 1047), ('I', 694), ('lablabi', 238), ('Afipia', 221), ('GAS231', 221), ('ottawaense', 179), ('GAS524', 161), ('MT34', 148), ('KBS0727', 111), ('diazoefficiens', 110), ('KBS0725', 93), ('GAS499', 90), ('Hyphomicrobium', 85)]
															Bradyrhizobium ottawaense (1047/179)	Proteobacteria	Alphaproteobacteria	Rhizobiales	Bradyrhizobiaceae
															Bradyrhizobium sp. KBS07027 (1047/111)	Proteobacteria	Alphaproteobacteria	Rhizobiales	Bradyrhizobiaceae
															Bradyrhizobium diazoefficiens (1047/110)	Proteobacteria	Alphaproteobacteria	Rhizobiales	Bradyrhizobiaceae
															Bradyrhizobium sp. KBS07025 (1047/93)	Proteobacteria	Alphaproteobacteria	Rhizobiales	Bradyrhizobiaceae
												2	Afipia	221	Afipia sp. GAS231 (221/221)	Proteobacteria	Alphaproteobacteria	Rhizobiales	Bradyrhizobiaceae
												3	Hyphomicrobium	85	Hyphomicrobium sp. (85/-)	Proteobacteria	Alphaproteobacteria	Rhizobiales	Hyphomicrobiaceae
maxbin.018	p__Bacteroidetes	99.51	1.08	122963.49	268152	0.86	49	6025211	61.24		maxbin.018	1	Sphingobacterium	57	Sphingobacterium sp. (57/-)	Proteobacteria	Alphaproteobacteria	Sphingomonadales	Sphingomonadaceae	deviating marker lineage = Contamination	[('chromosome', 199), ('Sphingobacterium', 57), ('Mucilaginibacter', 53), ('Arachidicoccus', 46), ('Chitinophaga', 43), ('ginsenosidivorans', 35), ('DSM', 31), ('Filimonas', 31), ('lacunae', 31), ('NBRC', 31), ('104114', 31), ('bacterium', 31), ('pinensis', 30), ('Uncultured', 30), ('16S', 30)]
												2	Mucilaginibacter	53	Mucilaginibacter ginsenosidivorans (53/35)	Proteobacteria	Alphaproteobacteria	Sphingomonadales	Sphingomonadaceae	deviating marker lineage = Contamination
												3	Arachidicoccus	46	Arachidicoccus ginsenosidivorans (46/35)	Bacteroidetes	Chitinophagia	Chitinophagales	Chitinophagaceae
												4	Chitinophaga	43	Chitinophaga pinensis (43/30)	Bacteroidetes	Chitinophagia	Chitinophagales	Chitinophagaceae
												5	Filimonas	31	Filimonas lacunae (31/31)	Bacteroidetes	Chitinophagia	Chitinophagales	Chitinophagaceae
maxbin.019	k__Bacteria	75.08	36.36	34740.06	76720	0.87	208	7225932	49.24		maxbin.019	1	Mesorhizobium	9407	Mesorhizobium loti NZP2037 (9407/1307/452)	Proteobacteria	Alphaproteobacteria	Rhizobiales	Phyllobacteriaceae		[('Mesorhizobium', 9407), ('chromosome', 6352), ('loti', 1307), ('ciceri', 947), ('M1B.F.Ca.ET.045.04.1.1', 851), ('M7A.F.Ce.TU.012.03.2.1', 753), ('biovar', 630), ('biserrulae', 630), ('opportunistum', 567), ('WSM2075', 567), ('TONO', 476), ('nearly', 464), ('amorphae', 461), ('CCNWGS0123', 461), ('NZP2037', 452)]
															Mesorhizobium ciceri biovar biserrulae (9407/947/630/630)	Proteobacteria	Alphaproteobacteria	Rhizobiales	Phyllobacteriaceae
															Mesorhizobum sp. M1B.F.Ca.ET.045.04.1.1 (9407/851)	Proteobacteria	Alphaproteobacteria	Rhizobiales	Phyllobacteriaceae
															Mesorhizobium sp. M7A.F.Ce.TU.012.03.2.1 (9407/753)	Proteobacteria	Alphaproteobacteria	Rhizobiales	Phyllobacteriaceae
															Mesorhizobium opportunistum WSM2075 (9407/567/567)	Proteobacteria	Alphaproteobacteria	Rhizobiales	Phyllobacteriaceae
															Mesorhizobium amorphae CCNWGS0123 (9407/461/461)	Proteobacteria	Alphaproteobacteria	Rhizobiales	Phyllobacteriaceae
maxbin.020	c__Alphaproteobacteria	70.73	21.04	115689.54	357024	0.91	56	6478614	42.21		maxbin.020	1	Mesorhizobium	1682	Mesorhizobium loti (1682/271)	Proteobacteria	Alphaproteobacteria	Rhizobiales	Phyllobacteriaceae		[('Mesorhizobium', 1682), ('chromosome', 1339), ('loti', 271), ('Variovorax', 143), ('ciceri', 136), ('M7A.F.Ce.TU.012.03.2.1', 115), ('MAFF303099', 107), ('amorphae', 96), ('CCNWGS0123', 96), ('M2A.F.Ca.ET.046.03.2.1', 96), ('biovar', 95), ('biserrulae', 95), ('M6A.T.Cr.TU.016.01.1.1', 94), ('nearly', 94)]
															Mesorhizobium ciceri biovar biserrulae (1682/136/95/95)	Proteobacteria	Alphaproteobacteria	Rhizobiales	Phyllobacteriaceae
															Mesorhizobium amorphae CCNWGS0123 (1682/96/96)	Proteobacteria	Alphaproteobacteria	Rhizobiales	Phyllobacteriaceae
															Mesorhizobium sp. M2A.F.Ca.ET.046.03.2.1 (1682/96)	Proteobacteria	Alphaproteobacteria	Rhizobiales	Phyllobacteriaceae
															Mesorhizobium sp. M6A.T.Cr.TU.016.01.1.1 (1682/94)	Proteobacteria	Alphaproteobacteria	Rhizobiales	Phyllobacteriaceae
												2	Variovorax	143	Variovorax sp. (143/-)	Proteobacteria	Betaproteobacteria	Burkholderiales	Comamonadaceae	deviating marker lineage = Contamination
maxbin.021	o__Burkholderiales	92.52	2.80	67330.65	139434	0.93	114	7675694	41.20		maxbin.021	1	Variovorax	3071	Variovorax paradoxus S110 (3071/1613/716)	Proteobacteria	Betaproteobacteria	Burkholderiales	Comamonadaceae		[('Variovorax', 3071), ('chromosome', 2797), ('1', 1746), ('paradoxus', 1613), ('S110', 716), ('boronicumulans', 665), ('J1', 665), ('PMC12', 616), ('EPS', 461), ('B4', 435), ('avenae', 362), ('Acidovorax', 253), ('subsp.', 181), ('I', 101)]
															Variovorax sp. PMC12 (3071/616)	Proteobacteria	Betaproteobacteria	Burkholderiales	Comamonadaceae
															Variovorax paradoxus EPS (3071/1613/461)	Proteobacteria	Betaproteobacteria	Burkholderiales	Comamonadaceae
															Variovorax paradoxus B4 (3071/1613/435)	Proteobacteria	Betaproteobacteria	Burkholderiales	Comamonadaceae
															Variovorax boronicumulans (3071/665)	Proteobacteria	Betaproteobacteria	Burkholderiales	Comamonadaceae
												2	Acidovorax	253	Acidovorax avenae subsp. avenae (253/362/181/362)	Proteobacteria	Betaproteobacteria	Burkholderiales	Comamonadaceae
maxbin.022	c__Gammaproteobacteria	98.46	2.72	237975.26	484551	0.92	19	4521530	41.19		maxbin.022	1	Solimonas	19	Solimonas sp. K1W22B-19 (19/19)	Proteobacteria	Gammaproteobacteria	Nevskiales	Sinobacteraceae		[('chromosome', 72), ('1', 22), ('Solimonas', 19), ('K1W22B-7', 19), ('Burkholderia', 18), ('Stenotrophomonas', 16), ('gladioli', 15), ('Lysobacter', 7), ('Azoarcus', 7), ('Variovorax', 7), ('pv.', 6), ('multivorans', 6), ('acidaminiphila', 6), ('SUNEO', 6)]
												2	Burkholderia	18	Burkholderia multivorans (18/6)	Proteobacteria	Betaproteobacteria	Burkholderiales	Burkholderiaceae	deviating marker lineage = Contamination
															Burkholderia gladioli pv. Gladioli (18/15/6/15)	Proteobacteria	Betaproteobacteria	Burkholderiales	Burkholderiaceae
												3	Stenotrophomonas	16	Stenotrophomonas acidaminiphila (16/6)	Proteobacteria	Gammaproteobacteria	Xanthomonadales	Xanthomonadaceae
												4	Lysobacter	7	Lysobacter sp. (7/-)	Proteobacteria	Gammaproteobacteria	Xanthomonadales	Xanthomonadaceae
												5	Azoarcus	7	Azoarcus sp. (7/-)	Proteobacteria	Betaproteobacteria	Rhodocyclales	Zoogloeaceae	deviating marker lineage = Contamination
												6	Variovorax	7	Variovorax sp. (7/-)	Proteobacteria	Betaproteobacteria	Burkholderiales	Comamonadaceae	deviating marker lineage = Contamination
maxbin.023	p__Actinobacteria	95.26	0.00	23288.72	47708	0.92	148	3446731	41.02		maxbin.023	1	Streptomyces	11	Streptomyces sp. (11/-)	Actinobacteria	Actinobacteria	Streptomycetales	Streptomycetaceae		[('chromosome', 35), ('Uncultured', 22), ('clone', 21), ('gene', 20), ('partial', 20), ('ribosomal', 18), ('RNA', 18), ('Streptomyces', 11), ('bacterium', 11), ('organism', 11), ('DSM', 10), ('small', 10), ('subunit', 10), ('16S', 10), ('I', 6)]
maxbin.024	o__Burkholderiales	46.14	7.18	75513.55	243831	0.89	56	4228759	24.94		maxbin.024	1	Mesorhizobium	11450	Mesorhizobium loti NZP2037 (11450/1633/573)	Proteobacteria	Alphaproteobacteria	Rhizobiales	Phyllobacteriaceae	deviating marker lineage = Contamination	[('Mesorhizobium', 11450), ('chromosome', 8157), ('loti', 1633), ('M1E.F.Ca.ET.045.02.1.1', 812), ('ciceri', 761), ('opportunistum', 758), ('WSM2075', 758), ('M1B.F.Ca.ET.045.04.1.1', 734), ('M7A.F.Ce.TU.012.03.2.1', 707), ('M2A.F.Ca.ET.043.05.1.1', 687), ('M2A.F.Ca.ET.043.02.1.1', 661), ('nearly', 611), ('TONO', 611), ('NZP2037', 573), ('M2A.F.Ca.ET.046.03.2.1', 567)]
															Mesorhizobium sp. M1E.F.Ca.ET.045.02.1.1 (11450/812)	Proteobacteria	Alphaproteobacteria	Rhizobiales	Phyllobacteriaceae	deviating marker lineage = Contamination
															Mesorhizobium ciceri (11450/761)	Proteobacteria	Alphaproteobacteria	Rhizobiales	Phyllobacteriaceae	deviating marker lineage = Contamination
															Mesorhizobium opportunistum WSM2075 (11450/758/758)	Proteobacteria	Alphaproteobacteria	Rhizobiales	Phyllobacteriaceae	deviating marker lineage = Contamination
															Mesorhizobium sp. M1B.F.Ca.ET.045.04.1.1 (11450/734)	Proteobacteria	Alphaproteobacteria	Rhizobiales	Phyllobacteriaceae	deviating marker lineage = Contamination
															Mesorhizobium sp. M7A.F.Ce.TU.012.03.2.1 (11450/707)	Proteobacteria	Alphaproteobacteria	Rhizobiales	Phyllobacteriaceae	deviating marker lineage = Contamination
															Mesorhizobium sp. M2A.F.Ca.ET.043.02.1.1 (11450/661)	Proteobacteria	Alphaproteobacteria	Rhizobiales	Phyllobacteriaceae	deviating marker lineage = Contamination
															Mesorhizobium sp. M2A.F.Ca.ET.046.03.2.1 (11450/567)	Proteobacteria	Alphaproteobacteria	Rhizobiales	Phyllobacteriaceae	deviating marker lineage = Contamination
maxbin.025	k__Bacteria	98.65	0.23	71134.44	368655	0.93	36	2560840	24.57		maxbin.025	1	Chlamydia	47	Chlamydia sp. (47/-)	Chlamydiae	Chlamydiia	Chlamydiales	Chlamydiaceae		[('chromosome', 123), ('ribosomal', 88), ('RNA', 88), ('gene', 62), ('partial', 62), ('sequence;', 54), ('Chlamydia', 47), ('Mesorhizobium', 43), ('Acidovorax', 42), ('and', 35), ('23S', 33), ('16S-23S', 32), ('1', 31), ('', 31)]
												2	Mesorhizobium	43	Mesorhizobium sp. (43/-)	Proteobacteria	Alphaproteobacteria	Rhizobiales	Phyllobacteriaceae
												3	Acidovorax	42	Acidovorax sp. (42/-)	Proteobacteria	Betaproteobacteria	Burkholderiales	Comamonadaceae
maxbin.026	o__Cytophagales	99.40	0.89	116451.69	288441	0.88	48	5589681	24.26		maxbin.026	1	Hymenobacter	1438	Hymenobacter sedentarius (1438/420)	Bacteroidetes	Cytophagia	Cytophagales	Hymenobacteraceae		[('Hymenobacter', 1438), ('chromosome', 988), ('sedentarius', 420), ('DG5B', 420), ('nivis', 405), ('NBRC', 405), ('111535', 405), ('PAMC26628', 170), ('PAMC', 90), ('26554', 90), ('APR13', 67), ('swuensis', 48), ('DY53', 48), ('sh-6', 38), ('DG25B', 35), ('BRD72', 34)]
															Hymenobacter nivis (1438/405)	Bacteroidetes	Cytophagia	Cytophagales	Hymenobacteraceae
															Hymenobacter sp. PAMC26628 (1438/170)	Bacteroidetes	Cytophagia	Cytophagales	Hymenobacteraceae
															Hymenobacter sp. PAMC26554 (1438/90)	Bacteroidetes	Cytophagia	Cytophagales	Hymenobacteraceae
															Hymenobacter sp. APR13 (1438/67)	Bacteroidetes	Cytophagia	Cytophagales	Hymenobacteraceae
															Hymenobacter swuensis DY53 (1438/48/48)	Bacteroidetes	Cytophagia	Cytophagales	Hymenobacteraceae
															Hymenobacter sp. DG25B (1438/35)	Bacteroidetes	Cytophagia	Cytophagales	Hymenobacteraceae
															Hymenobacter sp. BRD72 (1438/34)	Bacteroidetes	Cytophagia	Cytophagales	Hymenobacteraceae
maxbin.027	c__Alphaproteobacteria	99.84	2.38	81795.27	158104	0.90	59	4825921	21.12		maxbin.027	1	Caulobacter	429	Caulobacter vibrioides NA1000 (429/128/32)	Proteobacteria	Alphaproteobacteria	Caulobacterales	Caulobacteraceae		[('Caulobacter', 429), ('chromosome', 395), ('vibrioides', 128), ('Brevundimonas', 70), ('crescentus', 64), ('segnis', 62), ('flavus', 44), ('RHGG3', 44), ('Phenylobacterium', 43), ('K31', 43), ('ATCC', 43), ('CB1', 35), ('FWC26', 34), ('CB13b1a', 33), ('NA1000', 32), ('CB15', 32)]
															Caulobacter vibrioides CB15 (429/128/32)	Proteobacteria	Alphaproteobacteria	Caulobacterales	Caulobacteraceae
															Caulobacter segnis (429/62)	Proteobacteria	Alphaproteobacteria	Caulobacterales	Caulobacteraceae
															Caulobacter flavus (429/44)	Proteobacteria	Alphaproteobacteria	Caulobacterales	Caulobacteraceae
															Caulobacter sp. K31 (429/43)	Proteobacteria	Alphaproteobacteria	Caulobacterales	Caulobacteraceae
															Caulobacter sp. FWC26 (429/34)	Proteobacteria	Alphaproteobacteria	Caulobacterales	Caulobacteraceae
												2	Brevundimonas	70	Brevundimonas sp. (70/-)	Proteobacteria	Alphaproteobacteria	Caulobacterales	Caulobacteraceae
												3	Phenylobacterium	43	Phenylobacterium sp. (43/-)	Proteobacteria	Alphaproteobacteria	Caulobacterales	Caulobacteraceae
maxbin.028	o__Burkholderiales	96.26	1.64	61911.08	180188	0.93	91	5633908	20.19		maxbin.028	1	Acidovorax	109	Acidovorax avenae subsp. avenae (109/118/108/118)	Proteobacteria	Betaproteobacteria	Burkholderiales	Comamonadaceae		[('chromosome', 380), ('avenae', 118), ('Acidovorax', 109), ('subsp.', 108), ('KCTC', 92), ('NBRC', 59), ('Rhizobacter', 58), ('gummiphilus', 58), ('Roseateles', 54), ('depolymerans', 54), ('42856', 54), ('Hydrogenophaga', 51), ('Mitsuaria', 49), ('7', 49), ('Sphaerotilus', 46), ('natans', 46)]
												2	Rhizobacter	58	Rhizobacter gummiphilus (58/58)	Proteobacteria	Betaproteobacteria	Burkholderiales	Comamonadaceae
												3	Roseateles	54	Roseateles depolymerans (54/54)	Proteobacteria	Betaproteobacteria	Burkholderiales	x
												4	Hydrogenophaga	51	Hydrogenophaga sp. (51/-)	Proteobacteria	Betaproteobacteria	Burkholderiales	Comamonadaceae
												5	Mitsuaria	49	Mitsuaria sp. (49/-)	Proteobacteria	Betaproteobacteria	Burkholderiales	x
												6	Sphaerotilus	46	Sphaerotilus natans (46/46)	Proteobacteria	Betaproteobacteria	Burkholderiales	x
maxbin.029	k__Bacteria	92.05	2.84	17923.29	29706	0.90	362	6488232	19.90		maxbin.029	1	Planctomycetes	124	Planctomycetes bacterium (124/171)	Planctomycetes	x	x	x		[('chromosome', 288), ('bacterium', 171), ('Planctomycetes', 124), ('Gemmata', 119), ('ETA_A1', 103), ('DSM', 94), ('obscuriglobus', 85), ('5831', 85), ('Gemmataceae', 32), ('PX52', 32), ('SH-PL17', 31), ('gene', 22), ('partial', 22), ('ribosomal', 20), ('RNA', 20)]
												2	Gemmata	119	Gemmata obscuriglobus (119/85)	Planctomycetes	Planctomycetia	Gemmatales	Gemmataceae
												3	Gemmataceae	32	Gemmataceae bacterium (32/171)	Planctomycetes	Planctomycetia	Gemmatales	Gemmataceae
maxbin.030	o__Rhizobiales	98.73	1.16	49516.87	804809	0.88	84	4159417	17.61		maxbin.030	1	Mesorhizobium	1060	Mesorhizobium loti (1060/193)	Proteobacteria	Alphaproteobacteria	Rhizobiales	Phyllobacteriaceae		[('Mesorhizobium', 1060), ('chromosome', 1056), ('Bradyrhizobium', 727), ('loti', 193), ('I', 151), ('ciceri', 147), ('diazoefficiens', 106), ('japonicum', 101), ('USDA', 94), ('biovar', 92), ('biserrulae', 92), ('TONO', 76), ('nearly', 75), ('M7D.F.Ca.US.005.01.1.1', 73)]
															Mesorhizobium ciceri biovar biserrulae (1060/147/92/92)	Proteobacteria	Alphaproteobacteria	Rhizobiales	Phyllobacteriaceae
															Mesorhizobium japonicum (1060/101)	Proteobacteria	Alphaproteobacteria	Rhizobiales	Phyllobacteriaceae
															Mesorhizobium sp. M7D.F.Ca.US.005.01.1.1 (1060/73)	Proteobacteria	Alphaproteobacteria	Rhizobiales	Phyllobacteriaceae
												2	Bradyrhizobium	727	Bradyrhizobium diazoefficiens USDA (727/106/94)	Proteobacteria	Alphaproteobacteria	Rhizobiales	Bradyrhizobiaceae
maxbin.031	o__Rhizobiales	85.21	3.26	20649.75	107934	0.88	281	5802580	12.63		maxbin.031	1	Mesorhizobium	10533	Mesorhizobium loti (10533/1451)	Proteobacteria	Alphaproteobacteria	Rhizobiales	Phyllobacteriaceae		[('Mesorhizobium', 10533), ('chromosome', 7061), ('loti', 1451), ('ciceri', 1055), ('M1B.F.Ca.ET.045.04.1.1', 765), ('M7A.F.Ce.TU.012.03.2.1', 742), ('biovar', 707), ('biserrulae', 707), ('amorphae', 681), ('CCNWGS0123', 679), ('M6A.T.Cr.TU.016.01.1.1', 599), ('M9A.F.Ca.ET.002.03.1.2', 573), ('opportunistum', 570), ('WSM2075', 570), ('M1E.F.Ca.ET.045.02.1.1', 538)]
															Mesorhizobium ciceri biovar biserrulae (10533/1055/707/707)	Proteobacteria	Alphaproteobacteria	Rhizobiales	Phyllobacteriaceae
															Mesorhizobium sp. M1B.F.Ca.ET.045.04.1.1 (10533/765)	Proteobacteria	Alphaproteobacteria	Rhizobiales	Phyllobacteriaceae
															Mesorhizobium sp. M7A.F.Ce.TU.012.03.2.1 (10533/742)	Proteobacteria	Alphaproteobacteria	Rhizobiales	Phyllobacteriaceae
															Mesorhizobium amorphae CCNWGS0123 (10533/681/679)	Proteobacteria	Alphaproteobacteria	Rhizobiales	Phyllobacteriaceae
															Mesorhizobium sp. M6A.T.Cr.TU.016.01.1.1 (10533/599)	Proteobacteria	Alphaproteobacteria	Rhizobiales	Phyllobacteriaceae
															Mesorhizobium sp. M9A.F.Ca.ET.002.03.1.2 (10533/573)	Proteobacteria	Alphaproteobacteria	Rhizobiales	Phyllobacteriaceae
															Mesorhizobium opportunistum WSM2075 (10533/570/570)	Proteobacteria	Alphaproteobacteria	Rhizobiales	Phyllobacteriaceae
															Mesorhizobium sp. M1E.F.Ca.ET.045.02.1.1 (10533/538)	Proteobacteria	Alphaproteobacteria	Rhizobiales	Phyllobacteriaceae
maxbin.032	o__Sphingomonadales	96.22	6.92	10752.03	50086	0.92	356	3827722	6.53		maxbin.032	1	Sphingomonas	859	Sphingomonas melonis TY (859/98/48)	Proteobacteria	Alphaproteobacteria	Sphingomonadales	Sphingomonadaceae		[('Sphingomonas', 859), ('chromosome', 609), ('Mesorhizobium', 110), ('melonis', 98), ('ATCC', 96), ('taxi', 93), ('55669', 93), ('PAMC26645', 83), ('HKS19', 61), ('LK11', 59), ('hengshuiensis', 54), ('WHSC-8', 54), ('XS-10', 51), ('ZJ26', 50), ('NIC1', 50), ('TY', 48)]
															Sphingomonas taxi (859/93)	Proteobacteria	Alphaproteobacteria	Sphingomonadales	Sphingomonadaceae
															Sphingomonas sp. PAMC26645 (859/83)	Proteobacteria	Alphaproteobacteria	Sphingomonadales	Sphingomonadaceae
															Sphingomonas sp. HKS19 (859/61)	Proteobacteria	Alphaproteobacteria	Sphingomonadales	Sphingomonadaceae
															Sphingomonas sp. LK11 (859/59)	Proteobacteria	Alphaproteobacteria	Sphingomonadales	Sphingomonadaceae
															Sphingomonas hengshuiensis (859/54)	Proteobacteria	Alphaproteobacteria	Sphingomonadales	Sphingomonadaceae
															Sphingomonas sp. XS-10 (859/51)	Proteobacteria	Alphaproteobacteria	Sphingomonadales	Sphingomonadaceae
															Sphingomonas sp. NIC1 (859/50)	Proteobacteria	Alphaproteobacteria	Sphingomonadales	Sphingomonadaceae
												2	Mesorhizobium	110	Mesorhizobium sp. (110/-)	Proteobacteria	Alphaproteobacteria	Rhizobiales	Phyllobacteriaceae	deviating marker lineage = Contamination
maxbin.033	k__Bacteria	59.69	9.93	1065.92	1040	0.56	8617	9185046	5.52		maxbin.033	1	Synechocystis	524	Synechocystis sp. PCC 6803 substr. GT-S (524/482/430/171/58)	Cyanobacteria	x	Synechococcales	Merismopediaceae		[('Synechocystis', 524), ('PCC', 482), ('6803', 430), ('chromosome', 253), ('substr.', 171), ('IPPAS', 81), ('B-1465', 81), ('Bacillus', 63), ('substrain', 58), ('GT-G', 58), ('GT-S', 58), ('PCC-P', 57), ('PCC-N', 57), ('GT-I', 57)]
															Synechocystis sp. PCC 6803 substr. GT-I (524/482/430/171/57)	Cyanobacteria	x	Synechococcales	Merismopediaceae
															Synechocystis sp. PCC 6803 substr. PCC-P (524/482/430/171/57)	Cyanobacteria	x	Synechococcales	Merismopediaceae
															Synechocystis sp. PCC 6803 substr. PCC-N (524/482/430/171/57)	Cyanobacteria	x	Synechococcales	Merismopediaceae
															Synechocystis sp. IPPAS B-1465 (524/81/81)	Cyanobacteria	x	Synechococcales	Merismopediaceae
												2	Bacillus	63	Bacillus sp. (63/-)	Firmicutes	Bacilli	Bacillales	Bacillaceae
maxbin.034	k__Bacteria	97.25	4.59	16267.54	47643	0.84	607	9874398	4.56		maxbin.034	1	Sphingomonas	36	Sphingomonas sp. (36/-)	Proteobacteria	Alphaproteobacteria	Sphingomonadales	Sphingomonadaceae		[('chromosome', 200), ('Sphingomonas', 36), ('gene', 33), ('partial', 31), ('bacterium', 31), ('Spirosoma', 30), ('ribosomal', 30), ('RNA', 30), ('Colwellia', 28), ('Uncultured', 26), ('KCTC', 25), ('clone', 25), ('DSM', 23), ('1', 23)]
												2	Spirosoma	30	Spirosoma sp. (30/-)	Bacteroidetes	Cytophagia	Cytophagales	Cytophagaceae
												3	Colwellia	28	Colwellia sp. (28/-)	Proteobacteria	Gammaproteobacteria	Alteromonadales	Colwelliaceae
maxbin.035	o__Rhizobiales	84.26	75.48	1701.47	2527	0.90	5455	9281538	3.19		maxbin.035	1	Mesorhizobium	3185	Mesorhizobium loti (3185/444)	Proteobacteria	Alphaproteobacteria	Rhizobiales	Phyllobacteriaceae		[('chromosome', 4988), ('Mesorhizobium', 3185), ('Bosea', 1743), ('Tri-49', 1164), ('Methylobacterium', 997), ('loti', 444), ('extorquens', 442), ('ciceri', 412), ('1', 291), ('Methylorubrum', 280), ('biovar', 276), ('biserrulae', 276), ('populi', 235), ('bacterium', 231)]
															Mesorhizobium ciceri biovar biserrulae (3185/412/276/276)	Proteobacteria	Alphaproteobacteria	Rhizobiales	Phyllobacteriaceae
												2	Bosea	1743	Bosea sp. Tri-49 (1743/1164)	Proteobacteria	Alphaproteobacteria	Rhizobiales	Bradyrhizobiaceae
												3	Methylobacterium	997	Methylobacterium sp. (997/-)	Proteobacteria	Alphaproteobacteria	Rhizobiales	Methylobacteriaceae
												4	Methylorubrum	280	Methylorubrum extorquens (280/442)	Proteobacteria	Alphaproteobacteria	Rhizobiales	Methylobacteriaceae
															Methylorubrum populi (280/235)	Proteobacteria	Alphaproteobacteria	Rhizobiales	Methylobacteriaceae
maxbin.036	o__Rhizobiales	18.04	6.16	1689.95	2722	0.81	2585	4368511	3.19		maxbin.036	1	Mesorhizobium	4403	Mesorhizobium loti (4403/633)	Proteobacteria	Alphaproteobacteria	Rhizobiales	Phyllobacteriaceae		[('Mesorhizobium', 4403), ('chromosome', 4294), ('loti', 633), ('ciceri', 468), ('Bradyrhizobium', 324), ('plasmid', 312), ('biovar', 311), ('biserrulae', 311), ('M1B.F.Ca.ET.045.04.1.1', 296), ('M2A.F.Ca.ET.043.05.1.1', 249), ('Rhizobium', 249), ('TONO', 232), ('nearly', 226)]
															Mesorhizobium ciceri biovar biserrulae (4403/468/311/311)	Proteobacteria	Alphaproteobacteria	Rhizobiales	Phyllobacteriaceae
															Mesorhizobium sp. M1B.F.Ca.ET.045.04.1.1 (4403/296)	Proteobacteria	Alphaproteobacteria	Rhizobiales	Phyllobacteriaceae
															Mesorhizobium sp. M2A.F.Ca.ET.043.05.1.1 (4403/249)	Proteobacteria	Alphaproteobacteria	Rhizobiales	Phyllobacteriaceae
												2	Bradyrhizobium	324	Bradyrhizobium sp. (324/-)	Proteobacteria	Alphaproteobacteria	Rhizobiales	Bradyrhizobiaceae
												3	Rhizobium	249	Rhizobium sp. (249/-)	Proteobacteria	Alphaproteobacteria	Rhizobiales	Rhizobiaceae
maxbin.037	o__Rhizobiales	74.71	22.33	2921.57	4986	0.87	2343	6845249	3.14		maxbin.037	1	Mesorhizobium	801	Mesorhizobium sp. (801/-)	Proteobacteria	Alphaproteobacteria	Rhizobiales	Phyllobacteriaceae		[('chromosome', 1808), ('Mesorhizobium', 801), ('Bradyrhizobium', 391), ('Bosea', 369), ('Pseudolabrys', 266), ('FHR47', 243), ('Nitrobacter', 240), ('Rhodopseudomonas', 190), ('palustris', 189), ('Methylobacterium', 168), ('Tri-49', 160), ('I', 153), ('Rhodoplanes', 139), ('Z2-YC6860', 139)]
												2	Bradyrhizobium	391	Bradyrhizobium sp. (391/-)	Proteobacteria	Alphaproteobacteria	Rhizobiales	Bradyrhizobiaceae
												3	Bosea	391	Bosea sp. Tri-49 (391/160)	Proteobacteria	Alphaproteobacteria	Rhizobiales	Bradyrhizobiaceae
												4	Pseudolabrys	266	Pseudolabrys sp. FHR47 (266/243)	Proteobacteria	Alphaproteobacteria	Rhizobiales	Xanthobacteraceae
												5	Nitrobacter	240	Nitrobacter sp. (240/-)	Proteobacteria	Alphaproteobacteria	Rhizobiales	Bradyrhizobiaceae
												6	Rhodopseudomonas	190	Rhodopseudomonas palustris (190/189)	Proteobacteria	Alphaproteobacteria	Rhizobiales	Bradyrhizobiaceae
												7	Methylobacterium	168	Methylobacterium sp. (168/-)	Proteobacteria	Alphaproteobacteria	Rhizobiales	Methylobacteriaceae
												8	Rhodoplanes	139	Rhodoplanes sp. (139/-)	Proteobacteria	Alphaproteobacteria	Rhizobiales	Hyphomicrobiaceae
maxbin.038	k__Bacteria	76.39	47.84	1844.48	2656	0.89	3856	7112308	2.86		maxbin.038	1	Mesorhizobium	6922	Mesorhizobium loti NZP2037 (6922/992/350)	Proteobacteria	Alphaproteobacteria	Rhizobiales	Phyllobacteriaceae		[('Mesorhizobium', 6922), ('chromosome', 6180), ('Bosea', 1409), ('loti', 992), ('ciceri', 940), ('Tri-49', 718), ('biovar', 613), ('biserrulae', 613), ('opportunistum', 400), ('WSM2075', 400), ('M7A.F.Ce.TU.012.03.2.1', 365), ('M1B.F.Ca.ET.045.04.1.1', 365), ('NZP2037', 350), ('M1E.F.Ca.ET.045.02.1.1', 342), ('M7D.F.Ca.US.005.01.1.1', 338)]
															Mesorhizobium ciceri biovar biserrulae (6922/940/613/613)	Proteobacteria	Alphaproteobacteria	Rhizobiales	Phyllobacteriaceae
															Mesorhizobium opportunistum WSM2075 (6922/400/400)	Proteobacteria	Alphaproteobacteria	Rhizobiales	Phyllobacteriaceae
															Mesorhizobium sp. M7A.F.Ce.TU.012.03.2.1 (6922/365)	Proteobacteria	Alphaproteobacteria	Rhizobiales	Phyllobacteriaceae
															Mesorhizobium sp. M1B.F.Ca.ET.045.04.1.1 (6922/365)	Proteobacteria	Alphaproteobacteria	Rhizobiales	Phyllobacteriaceae
															Mesorhizobium sp. M1E.F.Ca.ET.045.02.1.1 (6922/342)	Proteobacteria	Alphaproteobacteria	Rhizobiales	Phyllobacteriaceae
															Mesorhizobium sp. M7D.F.Ca.US.005.01.1.1 (6922/338)	Proteobacteria	Alphaproteobacteria	Rhizobiales	Phyllobacteriaceae
												2	Bosea	1409	Bosea sp. Tri-49 (1409/718)	Proteobacteria	Alphaproteobacteria	Rhizobiales	Bradyrhizobiaceae
maxbin.039	k__Bacteria	63.48	32.17	1746.39	2736	0.85	4193	7322628	2.72		maxbin.039	1	Mesorhizobium	7615	Mesorhizobium loti NZP2037 (7615/1085/381)	Proteobacteria	Alphaproteobacteria	Rhizobiales	Phyllobacteriaceae		[('Mesorhizobium', 7615), ('chromosome', 6286), ('loti', 1085), ('ciceri', 1043), ('biovar', 699), ('biserrulae', 699), ('Bosea', 558), ('M7A.F.Ce.TU.012.03.2.1', 422), ('M1B.F.Ca.ET.045.04.1.1', 417), ('M7D.F.Ca.US.005.01.1.1', 396), ('NZP2037', 381), ('opportunistum', 370), ('WSM2075', 370), ('WSM1497', 357), ('WSM1284', 356)]
															Mesorhizobium ciceri biovar biserrulae (7615/1043/699/699)	Proteobacteria	Alphaproteobacteria	Rhizobiales	Phyllobacteriaceae
															Mesorhizobium sp. M7A.F.Ce.TU.012.03.2.1 (7615/422)	Proteobacteria	Alphaproteobacteria	Rhizobiales	Phyllobacteriaceae
															Mesorhizobium sp. M1B.F.Ca.ET.045.04.1.1 (7615/417)	Proteobacteria	Alphaproteobacteria	Rhizobiales	Phyllobacteriaceae
															Mesorhizobium sp. M7D.F.Ca.US.005.01.1.1 (7615/396)	Proteobacteria	Alphaproteobacteria	Rhizobiales	Phyllobacteriaceae
															Mesorhizobium opportunistum WSM2075 (7615/370/370)	Proteobacteria	Alphaproteobacteria	Rhizobiales	Phyllobacteriaceae
															Mesorhizobium sp. WSM1497 (7615/357)	Proteobacteria	Alphaproteobacteria	Rhizobiales	Phyllobacteriaceae
															Mesorhizobium sp. WSM1284 (7615/356)	Proteobacteria	Alphaproteobacteria	Rhizobiales	Phyllobacteriaceae
												2	Bosea	558	Bosea sp. (558/-)	Proteobacteria	Alphaproteobacteria	Rhizobiales	Bradyrhizobiaceae
maxbin.040	k__Archaea	31.50	3.95	1970.11	2748	0.79	8117	15991377	2.57		maxbin.040	1	Bacteria	79	Uncultured bacterium (83/79)	Bacteria	x	x	x	deviating marker lineage = Contamination	[('chromosome', 518), ('mRNA', 232), ('partial', 193), ('gene', 166), ('RNA', 151), ('ribosomal', 135), ('clone', 112), ('PREDICTED', 107), ('16S', 104), ('6', 88), ('Uncultured', 83), ('protein', 79), ('bacterium', 79), ('2', 70)]
maxbin.041	k__Archaea	34.28	10.02	1848.42	2548	0.80	6134	11338231	2.44		maxbin.041	1	Mesorhizobium	141	Mesorhizobium sp. (141/-)	Proteobacteria	Alphaproteobacteria	Rhizobiales	Phyllobacteriaceae	deviating marker lineage = Contamination	[('chromosome', 468), ('mRNA', 187), ('Mesorhizobium', 141), ('partial', 131), ('ribosomal', 109), ('RNA', 91), ('gene', 85), ('6', 82), ('protein', 80), ('PREDICTED', 64), ('2', 64), ('Echeneis', 62), ('naucrates', 62), ('clone', 60)]
												2	Echeneis	62	Echeneis naucrates (62/62)	Chordata	Actinopteri	Carangiformes	Echeneidae	deviating marker lineage = Contamination
maxbin.042	k__Archaea	5.13	0.93	825.45	856	0.74	3981	3286100	1.50		maxbin.042	1	Drosophila	39	Drosophila melanogaster (39/29)	Arthropoda	Insecta	Diptera	Drosophilidae	deviating marker lineage = Contamination	[('chromosome', 120), ('Drosophila', 39), ('3', 37), ('Hymenolepis', 36), ('microstoma', 36), ('melanogaster', 29), ('mRNA', 20), ('PREDICTED', 18), ('2R', 17), ('protein', 16), ('partial', 15), ('BAC', 13), ('PCC', 13)]
												2	Hymenolepis	36	Hymenolepis microstoma (36/36)	Platyhelminthes	Cestoda	Cyclophyllidea	Hymenolepididae	deviating marker lineage = Contamination
maxbin.043	p__Cyanobacteria	34.58	1.06	899.38	933	0.88	1469	1321184	1.39		maxbin.043	1	Synechocystis	39	Synechocystis sp. PCC 6803 (39/48/33)	Cyanobacteria	x	Synechococcales	Merismopediaceae		[('PCC', 48), ('chromosome', 44), ('Synechocystis', 39), ('6803', 33), ('Bradyrhizobium', 29), ('Microcystis', 25), ('aeruginosa', 20), ('Spirosoma', 16), ('gene', 15), ('16S', 14), ('ribosomal', 14), ('RNA', 14), ('partial', 14), ('substr.', 14)]
												2	Bradyrhizobium	29	Bradyrhizobium sp. (29/-)	Proteobacteria	Alphaproteobacteria	Rhizobiales	Bradyrhizobiaceae	deviating marker lineage = Contamination
												3	Microcystis	25	Microcystis aeruginosa (25/20)	Cyanobacteria	x	Chroococcales	Microcystaceae	deviating marker lineage = Contamination
												4	Spirosoma	16	Spirosoma sp. (16/-)	Bacteroidetes	Cytophagia	Cytophagales	Cytophagaceae	deviating marker lineage = Contamination
maxbin.044	k__Bacteria	12.07	1.72	1025.46	1090	0.82	527	540415	1.35		maxbin.044	1	Mesorhizobium	157	Mesorhizobium loti (157/33)	Proteobacteria	Alphaproteobacteria	Rhizobiales	Phyllobacteriaceae		[('chromosome', 183), ('Mesorhizobium', 157), ('plasmid', 56), ('Spirosoma', 47), ('Sinorhizobium', 40), ('meliloti', 35), ('loti', 33), ('Bradyrhizobium', 32), ('DSM', 28), ('Methylobacterium', 26), ('KCTC', 25), ('rigui', 21), ('12531', 21), ('linguale', 20)]
												2	Spirosoma	47	Spirosoma rigui (47/21)	Bacteroidetes	Cytophagia	Cytophagales	Cytophagaceae
															Spirosoma linguale (47/20)	Bacteroidetes	Cytophagia	Cytophagales	Cytophagaceae
												3	Sinorhizobium	40	Sinorhizobium meliloti (40/35)	Proteobacteria	Alphaproteobacteria	Rhizobiales	Rhizobiaceae
												4	Bradyrhizobium	32	Bradyrhizobium sp. (32/-)	Proteobacteria	Alphaproteobacteria	Rhizobiales	Bradyrhizobiaceae
												5	Methylobacterium	26	Methylobacterium sp. (26/-)	Proteobacteria	Alphaproteobacteria	Rhizobiales	Methylobacteriaceae
B) Chlorogloea purpurea SAG 13.99 (JP212)
Binning Results												BLASTN-Results				Taxonomy
bin	marker lineage	Completeness	Contamination	Mean contig length	N50 (contigs)	Coding density	# contigs	Genome size	Coverage		Bin		Best Hit (Genus)	count	Closest relative (combined)	Phylum	Class	Order	Family	Comment
maxbin.001	root	0.00	0.00	5179.53	10422	0.80	76	393644	1079.03		maxbin.001	1	Microcystis	8	Microcystis aeruginosa NIES-843 (8/4/4)	Cyanobacteria	Oscillatoriophycideae	Chroococcales	Microcystaceae		[('PCC', 10), ('Microcystis', 8), ('chromosome', 7), ('Chamaesiphon', 4), ('minutus', 4), ('6605', 4), ('aeruginosa', 4), ('NIES-843', 4), ('Nostoc', 3), ('Leptolyngbya', 3), ('boryana', 3), ('plasmid', 3), ('pCHA6605.01', 3), ('partial', 3)]
												2	Chamaesiphon	4	Chamaesiphon minutus PCC 6605 (4/4/4/10)	Cyanobacteria	x	Synechococcales	Chamaesiphonaceae
												3	Nostoc	3	Nostoc sp. (3/-)	Cyanobacteria	x	Nostocales	Nostocaceae
												4	Leptolyngbya	3	Leptolyngbya boryana (3/3)	Cyanobacteria	x	Synechococcales	Leptolyngbyaceae
maxbin.002	p__Cyanobacteria	99.56	0.29	28463.46	79349	0.89	153	4354909	622.13		maxbin.002	1	Microcystis	248	Microcystis aeruginosa NIES-2481 (248/151/35)	Cyanobacteria	Oscillatoriophycideae	Chroococcales	Microcystaceae		[('Microcystis', 248), ('PCC', 161), ('aeruginosa', 151), ('chromosome', 140), ('Cyanothece', 45), ('Synechocystis', 42), ('NIES-2481', 35), ('viridis', 34), ('NIES-102', 34), ('panniformis', 34), ('FACHB-1757', 34), ('NIES-843', 33), ('7806SL', 32), ('6803', 32)]
															Microcystis viridis NIES-102 (248/34/34)	Cyanobacteria	Oscillatoriophycideae	Chroococcales	Microcystaceae
															Microcystis panniformis FACHB-1757 (248/34/34)	Cyanobacteria	Oscillatoriophycideae	Chroococcales	Microcystaceae
															Microcystis aeruginosa NIES-843 (248/151/32)	Cyanobacteria	Oscillatoriophycideae	Chroococcales	Microcystaceae
															Microcystis aeruginosa PCC 7806SL (248/151/161/32)	Cyanobacteria	Oscillatoriophycideae	Chroococcales	Microcystaceae
												2	Cyanothece	45	Cyanothece aeruginosa (45/151)	Cyanobacteria	Oscillatoriophycideae	Oscillatoriales	Cyanothecaceae	same marker lineage; contamination with low abundance
												3	Synechocystis	42	Synechocystis sp. PCC 6803 (42/161/32)	Cyanobacteria	x	Synechococcales	Merismopediaceae	same marker lineage; contamination with low abundance
maxbin.003	o__Burkholderiales	85.86	5.70	37897.92	178371	0.93	131	4964628	288.68		maxbin.003	1	Hydrogenophaga	1094	Hydrogenophaga sp. RAC07 (1094/329)	Proteobacteria	Betaproteobacteria	Burkholderiales	Comamonadaceae		[('chromosome', 1123), ('Hydrogenophaga', 1094), ('avenae', 386), ('Variovorax', 350), ('RAC07', 329), ('Acidovorax', 285), ('PBC', 273), ('1', 246), ('subsp.', 193), ('paradoxus', 174), ('PAMC20947', 158), ('DSM', 127), ('pseudoflava', 122), ('1084', 122), ('NH-16', 112)]
															Hydrogenophaga sp. PBC (1094/273)	Proteobacteria	Betaproteobacteria	Burkholderiales	Comamonadaceae
															Hydrogenophaga sp. PAMC20947 (1094/158)	Proteobacteria	Betaproteobacteria	Burkholderiales	Comamonadaceae
															Hydrogenophaga pseudoflava (1094/122)	Proteobacteria	Betaproteobacteria	Burkholderiales	Comamonadaceae
															Hydrogenophaga sp. NH-16 (1094/112)	Proteobacteria	Betaproteobacteria	Burkholderiales	Comamonadaceae
												2	Variovorax	350	Variovorax paradoxus (350/174)	Proteobacteria	Betaproteobacteria	Burkholderiales	Comamonadaceae
												3	Acidovorax	386	Acidovorax avenae subsp. avenae (386/350/193/350)	Proteobacteria	Betaproteobacteria	Burkholderiales	Comamonadaceae
maxbin.004	p__Bacteroidetes	97.04	0.52	121640.54	658805	0.90	37	4500700	230.28		maxbin.004	1	Flavisolibacter	72	Flavisolibacter ginsenosidimutans (72/42)	Bacteroidetes	Chitinophagia	Chitinophagales	Chitinophagaceae		[('chromosome', 194), ('Flavisolibacter', 72), ('Chitinophaga', 69), ('DSM', 51), ('Niabella', 50), ('ribosomal', 45), ('RNA', 45), ('Gsoil', 45), ('partial', 44), ('gene', 43), ('ginsenosidimutans', 42), ('tropicus', 40), ('LCS9', 40), ('1', 39), ('pinensis', 39)]
															Flavisolibacter tropicus (72/40)	Bacteroidetes	Chitinophagia	Chitinophagales	Chitinophagaceae
												2	Chitinophaga	69	Chitinophaga pinensis (69/39)	Bacteroidetes	Chitinophagia	Chitinophagales	Chitinophagaceae
												3	Niabella	50	Niabella sp. (50/-)	Bacteroidetes	Chitinophagia	Chitinophagales	Chitinophagaceae
maxbin.005	o__Sphingomonadales	81.59	14.77	47784.24	296290	0.90	93	4443934	150.84		maxbin.005	1	Porphyrobacter	210	Porphyrobacter sp. LM 6 (210/55/55)	Proteobacteria	Alphaproteobacteria	Sphingomonadales	Erythrobacteraceae		[('chromosome', 444), ('Porphyrobacter', 210), ('Hydrogenophaga', 194), ('Erythrobacter', 107), ('DSM', 103), ('Sphingopyxis', 95), ('Novosphingobium', 80), ('RAC07', 68), ('Altererythrobacter', 67), ('PBC', 59), ('LM', 55), ('6', 55), ('Variovorax', 52), ('Sphingobium', 48)]
												2	Hydrogenophaga	194	Hydrogenophaga sp. RAC07 (194/68)	Proteobacteria	Betaproteobacteria	Burkholderiales	Comamonadaceae	deviating marker lineage = Contamination
															Hydrogenophaga sp. PBC (194/59)	Proteobacteria	Betaproteobacteria	Burkholderiales	Comamonadaceae
												3	Erythrobacter	107	Erythrobacter sp. (107/-)	Proteobacteria	Alphaproteobacteria	Sphingomonadales	Erythrobacteraceae
												4	Sphingopyxis	95	Sphingopyxis sp. (95/-)	Proteobacteria	Alphaproteobacteria	Sphingomonadales	Sphingomonadaceae
												5	Novosphingobium	80	Novosphingobium sp. (80/-)	Proteobacteria	Alphaproteobacteria	Sphingomonadales	Sphingomonadaceae
												6	Altererythrobacter	67	Altererythrobacter sp. (67/-)	Proteobacteria	Alphaproteobacteria	Sphingomonadales	Erythrobacteraceae
												7	Variovorax	52	Variovorax sp. (52/-)	Proteobacteria	Betaproteobacteria	Burkholderiales	Comamonadaceae	deviating marker lineage = Contamination
												8	Sphingobium	48	Sphingobium sp. (48/-)	Proteobacteria	Alphaproteobacteria	Sphingomonadales	Sphingomonadaceae
maxbin.006	k__Bacteria	98.12	30.88	47575.87	118719	0.92	130	6184863	105.77		maxbin.006	1	Bradyrhizobium	59	Bradyrhizobium sp. (59/-)	Proteobacteria	Alphaproteobacteria	Rhizobiales	Bradyrhizobiaceae		[('chromosome', 213), ('Bradyrhizobium', 59), ('Acidovorax', 45), ('Azospirillum', 45), ('1', 42), ('bacterium', 36), ('Mesorhizobium', 27), ('Delftia', 25), ('Uncultured', 22), ('clone', 22), ('Hydrogenophaga', 21), ('Methylobacterium', 20), ('gene', 20)]
												2	Acidovorax	45	Acidovorax sp. (45/-)	Proteobacteria	Betaproteobacteria	Burkholderiales	Comamonadaceae
												3	Azospirillum	45	Azospirillum sp. (45/-)	Proteobacteria	Alphaproteobacteria	Rhodospirillales	Rhodospirillaceae
												4	Mesorhizobium	27	Mesorhizobium sp. (27/-)	Proteobacteria	Alphaproteobacteria	Rhizobiales	Phyllobacteriaceae
												5	Delftia	25	Delftia sp. (25/-)	Proteobacteria	Betaproteobacteria	Burkholderiales	Comamonadaceae
												6	Hydrogenophaga	21	Hydrogenophaga sp. (21/-)	Proteobacteria	Betaproteobacteria	Burkholderiales	Comamonadaceae
												7	Methylobacterium	20	Methylobacterium sp. (20/-)	Proteobacteria	Alphaproteobacteria	Rhizobiales	Methylobacteriaceae
maxbin.007	k__Bacteria	91.03	2.30	97731.37	380063	0.85	81	7916241	87.81		maxbin.007	1	Planctomyces	114	Planctomyces sp. SH-PL14 (114/110)	Planctomycetes	Planctomycetia	Planctomycetales	Planctomycetaceae		[('chromosome', 190), ('bacterium', 137), ('Planctomyces', 114), ('SH-PL14', 110), ('Planctomycetes', 104), ('ribosomal', 39), ('RNA', 39), ('gene', 39), ('partial', 37), ('Uncultured', 36), ('clone', 34), ('16S', 34), ('Erythrobacter', 28), ('DSM', 26), ('Pan44', 25)]
												2	Planctomycetes	104	Planctomycetes bacterium Pan44 (104/137/25)	Planctomycetes	x	x	x
												3	Erythrobacter	28	Erythrobacter sp. (28/-)	Proteobacteria	Alphaproteobacteria	Sphingomonadales	Erythrobacteraceae
maxbin.008	o__Sphingomonadales	34.76	1.99	70536.76	389198	0.91	33	2327713	69.84		maxbin.008	1	Sphingopyxis	353	Sphingopyxis sp. EG6 (353/87)	Proteobacteria	Alphaproteobacteria	Sphingomonadales	Sphingomonadaceae		[('Sphingopyxis', 353), ('chromosome', 297), ('isolate', 103), ('uncultured', 101), ('UC10', 101), ('SPPYR', 101), ('EG6', 87), ('Achromobacter', 65), ('Bradyrhizobium', 55), ('macrogoltabida', 49), ('Porphyrobacter', 42), ('fribergensis', 37), ('Kp5.2', 37), ('QXT-31', 30)]
															Sphingopyxis macrogoltabida (353/49)	Proteobacteria	Alphaproteobacteria	Sphingomonadales	Sphingomonadaceae
															Sphingopyxis fribergensis (353/37)	Proteobacteria	Alphaproteobacteria	Sphingomonadales	Sphingomonadaceae
															Sphingopyxis sp. QXT-31 (353/30)	Proteobacteria	Alphaproteobacteria	Sphingomonadales	Sphingomonadaceae
												2	Achromobacter	65	Achromobacter sp. (65/-)	Proteobacteria	Betaproteobacteria	Burkholderiales	Alcaligenaceae	deviating marker lineage = Contamination
												3	Bradyrhizobium	55	Bradyrhizobium sp. (55/-)	Proteobacteria	Alphaproteobacteria	Rhizobiales	Bradyrhizobiaceae	deviating marker lineage = Contamination
												4	Porphyrobacter	42	Porphyrobacter sp. (42/-)	Proteobacteria	Alphaproteobacteria	Sphingomonadales	Erythrobacteraceae
maxbin.009	k__Bacteria	67.24	23.51	85896.37	207639	0.88	43	3693544	61.41		maxbin.009	1	Devosia	611	Devosia sp. A16 (611/516)	Proteobacteria	Alphaproteobacteria	Rhizobiales	Hyphomicrobiaceae		[('Devosia', 611), ('A16', 516), ('chromosome', 200), ('Mesorhizobium', 92), ('Gsoil', 58), ('520', 58), ('Sphingopyxis', 33), ('Youhaiella', 19), ('tibetensis', 19), ('fig4', 19), ('Bradyrhizobium', 18), ('H5989', 14), ('I507', 12), ('1566', 11)]
															Devosia sp. H5989 (611/14)	Proteobacteria	Alphaproteobacteria	Rhizobiales	Hyphomicrobiaceae
															Devosia sp. I507 (611/12)	Proteobacteria	Alphaproteobacteria	Rhizobiales	Hyphomicrobiaceae
															Devosia sp. 1566 (611/11)	Proteobacteria	Alphaproteobacteria	Rhizobiales	Hyphomicrobiaceae
												2	Mesorhizobium	92	Mesorhizobium sp. (92/-)	Proteobacteria	Alphaproteobacteria	Rhizobiales	Phyllobacteriaceae
												3	Sphingopyxis	33	Sphingopyxis sp. (33/-)	Proteobacteria	Alphaproteobacteria	Sphingomonadales	Sphingomonadaceae
												4	Youhaiella	19	Youhaiella tibetensis (19/19)	Proteobacteria	Alphaproteobacteria	Rhizobiales	Hyphomicrobiaceae
maxbin.010	o__Rhodospirillales	89.39	25.52	111582.46	223968	0.92	79	8815014	60.85		maxbin.010	1	Bosea	269	Bosea sp. Tri-49 (269/103)	Proteobacteria	Alphaproteobacteria	Rhizobiales	Bradyrhizobiaceae	deviating marker lineage = Contamination	[('chromosome', 355), ('Bosea', 269), ('Devosia', 134), ('Bradyrhizobium', 119), ('A16', 109), ('Tri-49', 103), ('F3-2', 78), ('diazoefficiens', 62), ('vaviloviae', 45), ('Vaf18', 45), ('USDA', 37), ('Azospirillum', 35), ('110', 28), ('brasilense', 27), ('RAC05', 21)]
															Bosea sp. F3-2 (269/78)	Proteobacteria	Alphaproteobacteria	Rhizobiales	Bradyrhizobiaceae	deviating marker lineage = Contamination
															Bosea vaviloviae (269/45)	Proteobacteria	Alphaproteobacteria	Rhizobiales	Bradyrhizobiaceae	deviating marker lineage = Contamination
															Bosea sp. RAC05 (269/41)	Proteobacteria	Alphaproteobacteria	Rhizobiales	Bradyrhizobiaceae	deviating marker lineage = Contamination
												2	Devosia	134	Devosia sp. A16 (134/109)	Proteobacteria	Alphaproteobacteria	Rhizobiales	Hyphomicrobiaceae	deviating marker lineage = Contamination
												3	Bradyrhizobium	119	Bradyrhizobium diazoefficiens USDA 110 (119/62/37/28)	Proteobacteria	Alphaproteobacteria	Rhizobiales	Bradyrhizobiaceae	deviating marker lineage = Contamination
															Bradyrhizobium brasilense (119/27)	Proteobacteria	Alphaproteobacteria	Rhizobiales	Bradyrhizobiaceae	deviating marker lineage = Contamination
												4	Azospirillum	35	Azospirillum sp. (35/-)	Proteobacteria	Alphaproteobacteria	Rhodospirillales	Rhodospirillaceae
maxbin.011	o__Sphingomonadales	85.54	10.13	83362.04	167465	0.92	48	4001378	52.94		maxbin.011	1	Sphingopyxis	4359	Sphingopyxis macrogoltabida (4359/1060)	Proteobacteria	Alphaproteobacteria	Sphingomonadales	Sphingomonadaceae		[('Sphingopyxis', 4359), ('chromosome', 1781), ('uncultured', 1335), ('isolate', 1335), ('UC10', 1335), ('SPPYR', 1335), ('macrogoltabida', 1060), ('EY-1', 425), ('EG6', 356), ('fribergensis', 334), ('Kp5.2', 334), ('203N', 317), ('203', 317), ('granuli', 244)]
															Sphingopyxis sp. EG6 (4359/356)	Proteobacteria	Alphaproteobacteria	Sphingomonadales	Sphingomonadaceae
															Sphingopyxis fribergensis (4359/334)	Proteobacteria	Alphaproteobacteria	Sphingomonadales	Sphingomonadaceae
															Sphingopyxis granuli (4359/244)	Proteobacteria	Alphaproteobacteria	Sphingomonadales	Sphingomonadaceae
maxbin.012	o__Rhizobiales	93.73	34.01	88593.52	285664	0.90	91	8062010	45.99		maxbin.012	1	Bosea	3709	Bosea sp. F3-2 (3709/1051)	Proteobacteria	Alphaproteobacteria	Rhizobiales	Bradyrhizobiaceae		[('Bosea', 3709), ('chromosome', 2319), ('F3-2', 1051), ('vaviloviae', 1026), ('Vaf18', 1026), ('Tri-49', 1008), ('RAC05', 368), ('Methylobacterium', 185), ('AS-1', 142), ('PAMC', 105), ('26642', 105), ('Devosia', 74), ('gene', 71), ('A16', 60)]
															Bosea vaviloviae (3709/1026)	Proteobacteria	Alphaproteobacteria	Rhizobiales	Bradyrhizobiaceae
															Bosea sp. Tri-49 (3709/1008)	Proteobacteria	Alphaproteobacteria	Rhizobiales	Bradyrhizobiaceae
															Bosea sp. RAC05 (3709/368)	Proteobacteria	Alphaproteobacteria	Rhizobiales	Bradyrhizobiaceae
															Bosea sp. AS-1 (3709/142)	Proteobacteria	Alphaproteobacteria	Rhizobiales	Bradyrhizobiaceae
															Bosea sp. PAMC 26642 (3709/105/105)	Proteobacteria	Alphaproteobacteria	Rhizobiales	Bradyrhizobiaceae
												2	Methylobacterium	185	Methylobacterium sp. (185/-)	Proteobacteria	Alphaproteobacteria	Rhizobiales	Methylobacteriaceae
												3	Devosia	74	Devosia sp. A16 (74/60)	Proteobacteria	Alphaproteobacteria	Rhizobiales	Hyphomicrobiaceae
maxbin.013	o__Sphingomonadales	89.40	17.8	63181.88	237136	0.91	58	3664549	37.48		maxbin.013	1	Sphingopyxis	5054	Sphingopyxis macrogoltabida (5054/1091)	Proteobacteria	Alphaproteobacteria	Sphingomonadales	Sphingomonadaceae		[('Sphingopyxis', 5054), ('chromosome', 1691), ('macrogoltabida', 1091), ('uncultured', 1066), ('isolate', 1066), ('UC10', 1066), ('SPPYR', 1066), ('EG6', 651), ('EY-1', 444), ('fribergensis', 441), ('Kp5.2', 441), ('granuli', 437), ('203N', 325), ('203', 322)]
															Sphingopyxis sp. EG6 (5054/651)	Proteobacteria	Alphaproteobacteria	Sphingomonadales	Sphingomonadaceae
															Sphingopyxis fribergensis (5054/441)	Proteobacteria	Alphaproteobacteria	Sphingomonadales	Sphingomonadaceae
															Sphingopyxis granuli (5054/437)	Proteobacteria	Alphaproteobacteria	Sphingomonadales	Sphingomonadaceae
maxbin.014	o__Sphingomonadales	99.09	1.75	94599.58	1809278	0.92	36	3405585	31.73		maxbin.014	1	Sphingopyxis	423	Sphingopyxis macrogoltabida (423/74)	Proteobacteria	Alphaproteobacteria	Sphingomonadales	Sphingomonadaceae		[('chromosome', 478), ('Sphingopyxis', 423), ('Sphingobium', 270), ('Novosphingobium', 96), ('yanoikuyae', 83), ('Sphingomonas', 77), ('macrogoltabida', 74), ('1', 68), ('FD7', 65), ('granuli', 64), ('ribosomal', 57), ('RNA', 57), ('gene', 50), ('partial', 47)]
															Sphingopyxis sp. FD7 (423/65)	Proteobacteria	Alphaproteobacteria	Sphingomonadales	Sphingomonadaceae
															Sphingopyxis granuli (423/64)	Proteobacteria	Alphaproteobacteria	Sphingomonadales	Sphingomonadaceae
												2	Sphingobium	270	Sphingobium yanoikuyae (270/83)	Proteobacteria	Alphaproteobacteria	Sphingomonadales	Sphingomonadaceae
												3	Novosphingobium	96	Novosphingobium sp. (96/-)	Proteobacteria	Alphaproteobacteria	Sphingomonadales	Sphingomonadaceae
												4	Sphingomonas	77	Sphingomonas sp. (77/-)	Proteobacteria	Alphaproteobacteria	Sphingomonadales	Sphingomonadaceae
maxbin.015	p__Bacteroidetes	97.62	0.98	121469.91	273276	0.91	33	4008507	28.58		maxbin.015	1	Mucilaginibacter	20	Mucilaginibacter sp. (20/-)	Proteobacteria	Alphaproteobacteria	Sphingomonadales	Sphingomonadaceae	deviating marker lineage = Contamination	[('chromosome', 76), ('bacterium', 28), ('partial', 22), ('ribosomal', 21), ('RNA', 21), ('gene', 21), ('Uncultured', 21), ('16S', 20), ('Mucilaginibacter', 20), ('Sphingobacterium', 13), ('clone', 12), ('Pedobacter', 10), ('1', 9), ('Chryseolinea', 8)]
												2	Sphingobacterium	13	Sphingobacterium sp. (13/-)	Proteobacteria	Alphaproteobacteria	Sphingomonadales	Sphingomonadaceae	deviating marker lineage = Contamination
												3	Pedobacter	10	Pedobacter sp. (10/-)	Proteobacteria	Alphaproteobacteria	Sphingomonadales	Sphingomonadaceae	deviating marker lineage = Contamination
												4	Chryseolinea	8	Chryseolinea sp. (8/-)	Bacteroidetes	Cytophagia	Cytophagales	x
maxbin.016	k__Bacteria	100.0	13.79	83188.69	214845	0.90	72	5989586	25.63		maxbin.016	1	Luteitalea	73	Luteitalea pratensis DSM 100886 (73/73/73/72)	Acidobacteria	Vicinamibacteria	Vicinamibacteraceae	x		[('partial', 91), ('Luteitalea', 73), ('pratensis', 73), ('DSM', 73), ('100886', 72), ('chromosome', 71), ('Bosea', 64), ('bacterium', 43), ('Uncultured', 39), ('clone', 23), ('genomic', 22), ('F3-2', 22), ('vaviloviae', 20), ('Vaf18', 20), ('gene', 18)]
												2	Bosea	64	Bosea sp. F3-2 (64/22)	Proteobacteria	Alphaproteobacteria	Rhizobiales	Bradyrhizobiaceae
															Bosea vaviloviae (64/20)	Proteobacteria	Alphaproteobacteria	Rhizobiales	Bradyrhizobiaceae
maxbin.017	o__Sphingomonadales	85.47	0.74	41969.56	72058	0.90	73	3063778	20.93		maxbin.017	1	Sphingopyxis	7905	Sphingopyxis sp. EG6 (7905/2503)	Proteobacteria	Alphaproteobacteria	Sphingomonadales	Sphingomonadaceae		[('Sphingopyxis', 7905), ('EG6', 2503), ('chromosome', 1898), ('macrogoltabida', 1191), ('uncultured', 1116), ('isolate', 1116), ('UC10', 1116), ('SPPYR', 1116), ('EY-1', 633), ('FD7', 579), ('granuli', 498), ('QXT-31', 416), ('fribergensis', 408), ('Kp5.2', 408)]
															Sphingopyxis macrogoltabida (7905/1191)	Proteobacteria	Alphaproteobacteria	Sphingomonadales	Sphingomonadaceae
															Sphingopyxis sp. FD7 (7905/579)	Proteobacteria	Alphaproteobacteria	Sphingomonadales	Sphingomonadaceae
															Sphingopyxis granuli (7905/498)	Proteobacteria	Alphaproteobacteria	Sphingomonadales	Sphingomonadaceae
															Sphingopyxis sp. QXT-31 (7905/416)	Proteobacteria	Alphaproteobacteria	Sphingomonadales	Sphingomonadaceae
															Sphingopyxis fribergensis (7905/408)	Proteobacteria	Alphaproteobacteria	Sphingomonadales	Sphingomonadaceae
maxbin.018	c__Alphaproteobacteria	96.43	7.39	6919.56	10491	0.90	762	5272708	18.04		maxbin.018	1	Caulobacter	581	Caulobacter vibrioides (581/205)	Proteobacteria	Alphaproteobacteria	Caulobacterales	Caulobacteraceae		[('chromosome', 656), ('Caulobacter', 581), ('vibrioides', 205), ('Brevundimonas', 172), ('Phenylobacterium', 123), ('crescentus', 102), ('zucineum', 93), ('HLK1', 93), ('segnis', 77), ('K31', 58), ('ATCC', 56), ('CB2', 55), ('CB2A', 53), ('CB1', 53), ('flavus', 52), ('RHGG3', 52)]
															Caulobacter segnis (581/77)	Proteobacteria	Alphaproteobacteria	Caulobacterales	Caulobacteraceae
															Caulobacter sp. K31 (581/58)	Proteobacteria	Alphaproteobacteria	Caulobacterales	Caulobacteraceae
															Caulobacter flavus (581/52)	Proteobacteria	Alphaproteobacteria	Caulobacterales	Caulobacteraceae
												2	Brevundimonas	172	Brevundimonas sp. (172/-)	Proteobacteria	Alphaproteobacteria	Caulobacterales	Caulobacteraceae
												3	Phenylobacterium	123	Phenylobacterium zucineum HLK1 (123/102/93)	Proteobacteria	Alphaproteobacteria	Caulobacterales	Caulobacteraceae
maxbin.019	o__Rhizobiales	92.41	1.86	39139.78	70227	0.90	116	4540215	16.10		maxbin.019	1	Mesorhizobium	86	Mesorhizobium sp. (86/-)	Proteobacteria	Alphaproteobacteria	Rhizobiales	Phyllobacteriaceae		[('chromosome', 205), ('Mesorhizobium', 86), ('Methylobacterium', 48), ('Bradyrhizobium', 26), ('Bosea', 24), ('Sinorhizobium', 24), ('Chelatococcus', 24), ('1', 18), ('fredii', 16), ('CO-6', 16), ('CCBAU', 15), ('Rhizobium', 14), ('F3-2', 13)]
												2	Methylobacterium	48	Methylobacterium sp. (48/-)	Proteobacteria	Alphaproteobacteria	Rhizobiales	Methylobacteriaceae
												3	Bradyrhizobium	26	Bradyrhizobium sp. (26/-)	Proteobacteria	Alphaproteobacteria	Rhizobiales	Bradyrhizobiaceae
												4	Bosea	24	Bosea sp. F3-2 (24/13)	Proteobacteria	Alphaproteobacteria	Rhizobiales	Bradyrhizobiaceae
												5	Sinorhizobium	24	Sinorhizobium fredii (24/16)	Proteobacteria	Alphaproteobacteria	Rhizobiales	Rhizobiaceae
												6	Chelatoccus	24	Chelatococcus sp. (24/-)	Proteobacteria	Alphaproteobacteria	Rhizobiales	Chelatococcaceae
												7	Rhizobium	14	Rhizobium sp. (14/-)	Proteobacteria	Alphaproteobacteria	Rhizobiales	Rhizobiaceae
maxbin.020	o__Cytophagales	98.51	0.52	135201.53	781759	0.93	34	4596852	15.30		maxbin.020	1	Dyadobacter	33	Dyadobacter sp. 32 (33/28)	Bacteroidetes	Cytophagia	Cytophagales	Cytophagaceae		[('chromosome', 151), ('gene', 70), ('ribosomal', 63), ('RNA', 63), ('partial', 60), ('Uncultured', 45), ('bacterium', 44), ('clone', 44), ('1', 38), ('Dyadobacter', 33), ('DSM', 29), ('32', 28), ('16S', 24), ('Flavobacterium', 22)]
												2	Flavobacterium	22	Flavobacterium sp. (22/-)	Bacteroidetes	Flavobacteriia	Flavobacteriales	Flavobacteriaceae	deviating marker lineage = Contamination
maxbin.021	k__Bacteria	99.32	1.75	71733.84	1133283	0.91	61	4375764	12.85		maxbin.021	1	Mesorhizobium	81	Mesorhizobium sp. (81/-)	Proteobacteria	Alphaproteobacteria	Rhizobiales	Phyllobacteriaceae		[('chromosome', 283), ('Mesorhizobium', 81), ('Sphingobium', 73), ('bacterium', 61), ('Sphingopyxis', 50), ('Caulobacter', 50), ('ribosomal', 46), ('RNA', 46), ('Opitutus', 45), ('gene', 43), ('partial', 37), ('I', 31), ('16S', 30)]
												2	Sphingobium	73	Sphingobium sp. (73/-)	Proteobacteria	Alphaproteobacteria	Sphingomonadales	Sphingomonadaceae
												3	Sphingopyxis	50	Sphingopyxis sp. (50/-)	Proteobacteria	Alphaproteobacteria	Sphingomonadales	Sphingomonadaceae
												4	Caulobacter	50	Caulobacter sp. (50/-)	Proteobacteria	Alphaproteobacteria	Caulobacterales	Caulobacteraceae
												5	Opitutus	45	Opitutus sp. (45/-)	Verrucomicrobia	Opitutae	Opitutales	Opitutaceae
maxbin.022	k__Bacteria	81.03	6.01	38807.63	69480	0.88	139	5394261	9.99		maxbin.022	1	Mesorhizobium	6475	Mesorhizobium loti NZP2037 (6475/966/415)	Proteobacteria	Alphaproteobacteria	Rhizobiales	Phyllobacteriaceae		[('Mesorhizobium', 6475), ('chromosome', 4902), ('loti', 966), ('M6A.T.Cr.TU.016.01.1.1', 579), ('M1E.F.Ca.ET.045.02.1.1', 534), ('ciceri', 428), ('M1B.F.Ca.ET.045.04.1.1', 418), ('NZP2037', 415), ('opportunistum', 397), ('WSM2075', 397), ('nearly', 369), ('TONO', 369), ('M2A.F.Ca.ET.043.05.1.1', 302), ('biovar', 286), ('biserrulae', 286)]
															Mesorhizobium sp. M6A.T.Cr.TU.016.01.1.1 (6475/579)	Proteobacteria	Alphaproteobacteria	Rhizobiales	Phyllobacteriaceae
															Mesorhizobium sp. M1E.F.Ca.ET.045.02.1.1 (6475/534)	Proteobacteria	Alphaproteobacteria	Rhizobiales	Phyllobacteriaceae
															Mesorhizobium ciceri biovar biserrulae (6475/428/286/286)	Proteobacteria	Alphaproteobacteria	Rhizobiales	Phyllobacteriaceae
															Mesorhizobium sp. M1B.F.Ca.ET.045.04.1.1 (6475/418)	Proteobacteria	Alphaproteobacteria	Rhizobiales	Phyllobacteriaceae
															Mesorhizobium opportunistum WSM2075 (6475/397/397)	Proteobacteria	Alphaproteobacteria	Rhizobiales	Phyllobacteriaceae
															Mesorhizobium sp. M2A.F.Ca.ET.043.05.1.1 (6475/302)	Proteobacteria	Alphaproteobacteria	Rhizobiales	Phyllobacteriaceae
maxbin.023	o__Rhizobiales	89.03	7.31	70192.69	163484	0.90	81	5685608	9.85		maxbin.023	1	Devosia	1545	Devosia sp. A16 (1545/1455)	Proteobacteria	Alphaproteobacteria	Rhizobiales	Hyphomicrobiaceae		[('Devosia', 1545), ('A16', 1455), ('chromosome', 363), ('Variovorax', 99), ('1', 69), ('paradoxus', 54), ('Bradyrhizobium', 46), ('Mesorhizobium', 45), ('Gsoil', 43), ('520', 43), ('avenae', 42), ('Acidovorax', 31), ('EPS', 26), ('diazoefficiens', 25)]
												2	Variovorax	99	Variovorax paradoxus EPS (99/54/26)	Proteobacteria	Betaproteobacteria	Burkholderiales	Comamonadaceae	deviating marker lineage = Contamination
												3	Bradyrhizobium	46	Bradyrhizobium diazoefficiens (46/25)	Proteobacteria	Alphaproteobacteria	Rhizobiales	Bradyrhizobiaceae
												4	Mesorhizobium	45	Mesorhizobium sp. (45/-)	Proteobacteria	Alphaproteobacteria	Rhizobiales	Phyllobacteriaceae
												5	Acidovorax	31	Acidovorax avenae (31/42)	Proteobacteria	Betaproteobacteria	Burkholderiales	Comamonadaceae	deviating marker lineage = Contamination
maxbin.024	k__Bacteria	97.09	4.65	8294.16	13703	0.90	772	6403088	9.59		maxbin.024	1	Gemmata	123	Gemmata obscuriglobus (123/91)	Planctomycetes	Planctomycetia	Gemmatales	Gemmataceae		[('chromosome', 338), ('bacterium', 169), ('Gemmata', 123), ('DSM', 116), ('Planctomycetes', 97), ('obscuriglobus', 91), ('5831', 91), ('ETA_A1', 64), ('Gemmataceae', 55), ('PX52', 55), ('SH-PL17', 30), ('mobilis', 24), ('subsp.', 20)]
															Gemmata sp. SH-PL17 (123/30)	Planctomycetes	Planctomycetia	Gemmatales	Gemmataceae
												2	Planctomycetes	97	Planctomycetes bacterium ETA_A1 (97/169/64)	Planctomycetes	x	x	x
maxbin.025	o__Rhizobiales	81.69	0.75	12242.88	22567	0.89	407	4982851	9.22		maxbin.025	1	Methylobacterium	94	Methylobacterium sp. (94/-)	Proteobacteria	Alphaproteobacteria	Rhizobiales	Methylobacteriaceae		[('chromosome', 176), ('Methylobacterium', 94), ('Mesorhizobium', 63), ('Sinorhizobium', 33), ('Bradyrhizobium', 26), ('1', 17), ('Bosea', 14), ('Rhodopseudomonas', 14), ('palustris', 14), ('meliloti', 14), ('Pleomorphomonas', 13), ('SM30', 13), ('fredii', 13), ('ORS', 12)]
												2	Mesorhizobium	63	Mesorhizobium sp. (63/-)	Proteobacteria	Alphaproteobacteria	Rhizobiales	Phyllobacteriaceae
												3	Sinorhizobium	33	Sinorhizobium meliloti (33/14)	Proteobacteria	Alphaproteobacteria	Rhizobiales	Rhizobiaceae
															Sinorhizobium fredii (33/13)	Proteobacteria	Alphaproteobacteria	Rhizobiales	Rhizobiaceae
												4	Bradyrhizobium	26	Bradyrhizobium sp. (26/-)	Proteobacteria	Alphaproteobacteria	Rhizobiales	Bradyrhizobiaceae
												5	Rhodopseudomonas	14	Rhodopseudomonas palustris (14/14)	Proteobacteria	Alphaproteobacteria	Rhizobiales	Bradyrhizobiaceae
												6	Pleomorphomonas	13	Pleomorphomonas sp. SM30 (13/13)	Proteobacteria	Alphaproteobacteria	Rhizobiales	Methylocystaceae
maxbin.026	o__Burkholderiales	86.51	1.46	9462.31	21033	0.93	790	7475223	8.47		maxbin.026	1	Variovorax	2902	Variovorax paradoxus S110 (2902/1573/675)	Proteobacteria	Betaproteobacteria	Burkholderiales	Comamonadaceae		[('Variovorax', 2902), ('chromosome', 2738), ('1', 1605), ('paradoxus', 1573), ('S110', 675), ('boronicumulans', 642), ('J1', 642), ('PMC12', 519), ('EPS', 459), ('B4', 436), ('avenae', 414), ('Acidovorax', 326), ('Brugia', 227), ('timori', 227)]
															Variovorax paradoxus EPS (2902/1573/459)	Proteobacteria	Betaproteobacteria	Burkholderiales	Comamonadaceae
															Variovorax paradoxus B4 (2902/1573/436)	Proteobacteria	Betaproteobacteria	Burkholderiales	Comamonadaceae
															Variovorax sp. J1 (2902/642)	Proteobacteria	Betaproteobacteria	Burkholderiales	Comamonadaceae
															Variovorax sp. PMC12 (2902/512)	Proteobacteria	Betaproteobacteria	Burkholderiales	Comamonadaceae
												2	Acidovorax	326	Acidovorax avenae (326/414)	Proteobacteria	Betaproteobacteria	Burkholderiales	Comamonadaceae
												3	Brugia	227	Brugia timori (227/227)	Nematoda	Chromadorea	Rhabditida	Onchocercidae	deviating marker lineage = Contamination
maxbin.027	o__Rhodospirillales	91.14	1.99	15773.11	35778	0.93	351	5536362	7.69		maxbin.027	1	Roseomonas	102	Roseomonas mucosa (102/52)	Proteobacteria	Alphaproteobacteria	Rhodospirillales	Acetobacteraceae		[('chromosome', 232), ('Roseomonas', 102), ('mucosa', 52), ('1', 43), ('Azospirillum', 37), ('FDAARGOS_658', 27), ('4', 27), ('P37', 25), ('FDAARGOS_362', 25), ('gilardii', 25), ('U14-5', 25), ('brasilense', 19), ('Komagataeibacter', 16), ('ATCC', 15)]
															Roseomonas sp. FDAARGOS_362 (102/25)	Proteobacteria	Alphaproteobacteria	Rhodospirillales	Acetobacteraceae
															Roseomonas gilardii (102/25)	Proteobacteria	Alphaproteobacteria	Rhodospirillales	Acetobacteraceae
												2	Azospirillum	37	Azospirillum brasilense (37/19)	Proteobacteria	Alphaproteobacteria	Rhodospirillales	Rhodospirillaceae
												3	Komagataeibacter	16	Komagataeibacter sp. (16/-)	Proteobacteria	Alphaproteobacteria	Rhodospirillales	Acetobacteraceae
maxbin.028	k__Bacteria	100.0	23.67	57135.82	269900	0.88	94	5370767	6.77		maxbin.028	1	Hyphomicrobium	129	Hyphomicrobium denitrificans (129/59)	Proteobacteria	Alphaproteobacteria	Rhizobiales	Hyphomicrobiaceae		[('chromosome', 355), ('Hyphomicrobium', 129), ('Mesorhizobium', 117), ('Bradyrhizobium', 115), ('Methylobacterium', 61), ('denitrificans', 59), ('plasmid', 53), ('Sphingopyxis', 45), ('MC1', 37), ('extorquens', 37), ('nitrativorans', 34), ('NL23', 34), ('macrogoltabida', 33)]
															Hyphomicrobium sp. MC1 (129/37)	Proteobacteria	Alphaproteobacteria	Rhizobiales	Hyphomicrobiaceae
															Hyphomicrobium nitrativorans NL23 (129/34/34)	Proteobacteria	Alphaproteobacteria	Rhizobiales	Hyphomicrobiaceae
												2	Mesorhizobium	117	Mesorhizobium sp. (117/-)	Proteobacteria	Alphaproteobacteria	Rhizobiales	Phyllobacteriaceae
												3	Bradyrhizobium	115	Bradyrhizobium sp. (115/-)	Proteobacteria	Alphaproteobacteria	Rhizobiales	Bradyrhizobiaceae
												4	Methylobacterium	61	Methylobacterium sp. (61/-)	Proteobacteria	Alphaproteobacteria	Rhizobiales	Methylobacteriaceae
												5	Sphingopyxis	45	Sphingopyxis macrogoltabida (45/33)	Proteobacteria	Alphaproteobacteria	Sphingomonadales	Sphingomonadaceae
maxbin.029	p__Bacteroidetes	97.29	1.75	31961.7	206046	0.92	191	6104684	6.46		maxbin.029	1	Flavobacterium	227	Flavobacterium magnum (227/174)	Bacteroidetes	Flavobacteriia	Flavobacteriales	Flavobacteriaceae		[('chromosome', 486), ('Flavobacterium', 227), ('magnum', 174), ('HYN0048', 174), ('Chitinophaga', 110), ('DSM', 84), ('pinensis', 66), ('Flavisolibacter', 56), ('1', 56), ('pallidum', 51), ('HYN0049', 51), ('Gsoil', 50), ('Spirosoma', 44), ('ginsenosidivorans', 43), ('isolate', 38)]
															Flavobacterium pallidum (227/51)	Bacteroidetes	Flavobacteriia	Flavobacteriales	Flavobacteriaceae
												2	Chitinophaga	110	Chitinophaga pinensis (110/66)	Bacteroidetes	Chitinophagia	Chitinophagales	Chitinophagaceae
												3	Flavisolibacter	56	Flavisolibacter sp. (56/-)	Bacteroidetes	Chitinophagia	Chitinophagales	Chitinophagaceae
maxbin.030	k__Bacteria	60.69	5.17	2914.5	4751	0.90	1509	4397979	5.90		maxbin.030	1	Caulobacter	850	Caulobacter vibrioides NA100 (850/348/97)	Proteobacteria	Alphaproteobacteria	Caulobacterales	Caulobacteraceae		[('chromosome', 922), ('Caulobacter', 850), ('vibrioides', 348), ('crescentus', 195), ('Brevundimonas', 154), ('Phenylobacterium', 103), ('K31', 99), ('CB1', 98), ('NA1000', 97), ('CB15', 97), ('CB2A', 94), ('CB2', 91), ('zucineum', 83), ('segnis', 83), ('HLK1', 82), ('CB13b1a', 65)]
															Caulobacter vibrioides CB15 (850/348/97)	Proteobacteria	Alphaproteobacteria	Caulobacterales	Caulobacteraceae
															Caulobacter sp. K31 (850/99)	Proteobacteria	Alphaproteobacteria	Caulobacterales	Caulobacteraceae
															Caulobacter segnis (850/83)	Proteobacteria	Alphaproteobacteria	Caulobacterales	Caulobacteraceae
												2	Brevundimonas	154	Brevundimonas sp. (154/-)	Proteobacteria	Alphaproteobacteria	Caulobacterales	Caulobacteraceae
												3	Phenylobacterium	103	Phenylobacterium zucineum HLK1 (103/83/82)	Proteobacteria	Alphaproteobacteria	Caulobacterales	Caulobacteraceae
maxbin.031	k__Bacteria	3.45	0.00	7508.52	21075	0.89	86	645733	5.27		maxbin.031	1	Sphingobium	71	Sphingobium sp. YG1 (71/23)	Proteobacteria	Alphaproteobacteria	Sphingomonadales	Sphingomonadaceae		[('chromosome', 124), ('Sphingobium', 71), ('Mesorhizobium', 51), ('Rhizobium', 36), ('plasmid', 32), ('YG1', 23), ('2', 19), ('Sphingomonas', 18), ('yanoikuyae', 17), ('C1', 15), ('phaseoli', 15), ('hydrophobicum', 13), ('1', 12), ('Sphingopyxis', 10)]
															Sphingobium yanoikuyae (71/17)	Proteobacteria	Alphaproteobacteria	Sphingomonadales	Sphingomonadaceae
															Sphingobium sp. C1-1 (71/15/12)	Proteobacteria	Alphaproteobacteria	Sphingomonadales	Sphingomonadaceae
															Sphingobium hydrophobicum (71/13)	Proteobacteria	Alphaproteobacteria	Sphingomonadales	Sphingomonadaceae
												2	Mesorhizobium	51	Mesorhizobium sp. (51/-)	Proteobacteria	Alphaproteobacteria	Rhizobiales	Phyllobacteriaceae
												3	Rhizobium	36	Rhizobium phaseoli (36/15)	Proteobacteria	Alphaproteobacteria	Rhizobiales	Rhizobiaceae
												4	Sphingopyxis	10	Sphingopyxis sp. (10/-)	Proteobacteria	Alphaproteobacteria	Sphingomonadales	Sphingomonadaceae
maxbin.032	f__Flavobacteriaceae	99.15	1.3	24268.6	70993	0.91	153	3713096	5.10		maxbin.032	1	Flavobacterium	666	Flavobacterium psychrophilum (666/130)	Bacteroidetes	Flavobacteriia	Flavobacteriales	Flavobacteriaceae		[('Flavobacterium', 666), ('chromosome', 498), ('psychrophilum', 130), ('anhuiense', 58), ('johnsoniae', 53), ('pallidum', 49), ('HYN0049', 49), ('crocinum', 49), ('HYN0056', 49), ('magnum', 43), ('HYN0048', 43), ('UW101', 33), ('GSE09', 32), ('KACC', 31), ('nitrogenifigens', 29), ('18538', 29)]
															Flavobacterium anhuiense (666/58)	Bacteroidetes	Flavobacteriia	Flavobacteriales	Flavobacteriaceae
															Flavobacterium johnsoniae UW101 (666/53/33)	Bacteroidetes	Flavobacteriia	Flavobacteriales	Flavobacteriaceae
															Flavobacterium pallidum (666/49)	Bacteroidetes	Flavobacteriia	Flavobacteriales	Flavobacteriaceae
															Flavobacterium crocinum (666/49)	Bacteroidetes	Flavobacteriia	Flavobacteriales	Flavobacteriaceae
															Flavobacterium magnum (666/43)	Bacteroidetes	Flavobacteriia	Flavobacteriales	Flavobacteriaceae
															Flavobacterium nitrogenifigens (666/29)	Bacteroidetes	Flavobacteriia	Flavobacteriales	Flavobacteriaceae
maxbin.033	o__Rhizobiales	74.70	6.40	8070.15	47347	0.92	672	5423141	4.60		maxbin.033	1	Rhizobium	99	Rhizobium sp. ACO-34A (99/17)	Proteobacteria	Alphaproteobacteria	Rhizobiales	Rhizobiaceae		[('chromosome', 230), ('Rhizobium', 99), ('Bosea', 95), ('Mesorhizobium', 95), ('Sinorhizobium', 45), ('plasmid', 39), ('Bradyrhizobium', 37), ('F3-2', 33), ('fredii', 23), ('CCBAU', 22), ('vaviloviae', 18), ('Vaf18', 18), ('ACO-34A', 17), ('AS-1', 15)]
												2	Bosea	95	Bosea sp. F3-2 (95/33)	Proteobacteria	Alphaproteobacteria	Rhizobiales	Bradyrhizobiaceae
															Bosea vaviloviae (95/18)	Proteobacteria	Alphaproteobacteria	Rhizobiales	Bradyrhizobiaceae
															Bosea sp. AS-1 (95/15)	Proteobacteria	Alphaproteobacteria	Rhizobiales	Bradyrhizobiaceae
												3	Mesorhizobium	95	Mesorhizobium sp. (95/-)	Proteobacteria	Alphaproteobacteria	Rhizobiales	Phyllobacteriaceae
												4	Sinorhizobium	45	Sinorhizobium fredii (45/23)	Proteobacteria	Alphaproteobacteria	Rhizobiales	Rhizobiaceae
												5	Bradyrhizobium	37	Bradyrhizobium sp. (37/-)	Proteobacteria	Alphaproteobacteria	Rhizobiales	Bradyrhizobiaceae
maxbin.034	o__Cytophagales	94.12	2.19	3664.21	5628	0.89	2058	7540950	4.50		maxbin.034	1	Spirosoma	613	Spirosoma linguale DSM 74 (613/247/339/249)	Bacteroidetes	Cytophagia	Cytophagales	Cytophagaceae		[('chromosome', 1139), ('Spirosoma', 613), ('DSM', 339), ('74', 249), ('Achromobacter', 249), ('linguale', 247), ('ribosomal', 218), ('RNA', 215), ('gene', 206), ('partial', 206), ('16S', 177), ('Flavobacterium', 177), ('Sphingobium', 165), ('HA7', 146), ('pollinicola', 145)]
															Spirosoma pollinicola (613/145)	Bacteroidetes	Cytophagia	Cytophagales	Cytophagaceae
												2	Achromobacter	249	Achromobacter sp. (249/-)	Proteobacteria	Betaproteobacteria	Burkholderiales	Alcaligenaceae	deviating marker lineage = Contamination
												3	Flavobacterium	177	Flavobacterium sp. (177/-)	Bacteroidetes	Flavobacteriia	Flavobacteriales	Flavobacteriaceae	deviating marker lineage = Contamination
												4	Sphingobium	165	Sphingobium sp. (165/-)	Proteobacteria	Alphaproteobacteria	Sphingomonadales	Sphingomonadaceae	deviating marker lineage = Contamination
maxbin.035	o__Rhodospirillales	94.99	10.47	6533.13	19192	0.91	1054	6885915	4.19		maxbin.035	1	Pseudonocardia	214	Pseudonocardia sp. HH130629-09 (214/54)	Actinobacteria	Actinobacteria	Pseudonocardiales	Pseudonordiaceae	deviating marker lineage = Contamination	[('chromosome', 315), ('Pseudonocardia', 214), ('Bosea', 194), ('vaviloviae', 62), ('Vaf18', 62), ('Mycobacterium', 59), ('plasmid', 58), ('Azospirillum', 57), ('HH130629-09', 54), ('F3-2', 53), ('Methylobacterium', 41), ('brasilense', 36), ('AL041005-10', 36), ('bacterium', 35)]
															Pseudonocardia sp. AL041005-10 (214/36)	Actinobacteria	Actinobacteria	Pseudonocardiales	Pseudonordiaceae
												2	Bosea	194	Bosea vaviloviae (194/62)	Proteobacteria	Alphaproteobacteria	Rhizobiales	Bradyrhizobiaceae	deviating marker lineage = Contamination
															Bosea sp. F3-2 (194/53)	Proteobacteria	Alphaproteobacteria	Rhizobiales	Bradyrhizobiaceae
												3	Mycobacterium	59	Mycobacterium sp. (59/-)	Actinobacteria	Actinobacteria	Corynebacteriales	Mycobacteriaceae	deviating marker lineage = Contamination
												4	Azospirillum	57	Azospirillum brasilense (57/-)	Proteobacteria	Alphaproteobacteria	Rhodospirillales	Rhodospirillaceae
												5	Methylobacterium	51	Methylobacterium sp. (51/-)	Proteobacteria	Alphaproteobacteria	Rhizobiales	Methylobacteriaceae	deviating marker lineage = Contamination
maxbin.036	o__Sphingomonadales	96.32	8.98	3654.9	14342	0.90	1215	4440707	3.75		maxbin.036	1	Sphingobium	2924	Sphingobium sp. YG1 (2924/1088)	Proteobacteria	Alphaproteobacteria	Sphingomonadales	Sphingomonadaceae		[('Sphingobium', 2924), ('chromosome', 2652), ('1', 1265), ('YG1', 1088), ('yanoikuyae', 527), ('SJTF8', 187), ('ATCC', 183), ('fuliginis', 178), ('27551', 178), ('SHJ', 175), ('cSF1', 175), ('YBL2', 169), ('S72', 165), ('LF-16', 158)]
															Sphingobium yanoikuyae (2924/527)	Proteobacteria	Alphaproteobacteria	Sphingomonadales	Sphingomonadaceae
															Sphingobium fuliginis ATCC 27551 (2924/178/183/178)	Proteobacteria	Alphaproteobacteria	Sphingomonadales	Sphingomonadaceae
															Sphingobium sp. YBL2 (2924/169)	Proteobacteria	Alphaproteobacteria	Sphingomonadales	Sphingomonadaceae
															Sphingobium sp. LF-16 (2924/158)	Proteobacteria	Alphaproteobacteria	Sphingomonadales	Sphingomonadaceae
maxbin.037	p__Actinobacteria	88.51	9.22	1690.11	2301	0.90	2740	4630901	3.71		maxbin.037	1	Pseudonocardia	992	Pseudonocardia sp. AL041005-10 (992/385	Actinobacteria	Actinobacteria	Pseudonocardiales	Pseudonordiaceae		[('Pseudonocardia', 992), ('AL041005-10', 385), ('chromosome', 327), ('HH130629-09', 320), ('Streptomyces', 77), ('NBRC', 71), ('autotrophica', 66), ('12743', 66), ('EC080625-04', 59), ('EC080619-01', 58), ('EC080610-09', 57), ('DSM', 57), ('HH130630-07', 42)]
															Pseudonocardia sp. HH130629-09 (992/320)	Actinobacteria	Actinobacteria	Pseudonocardiales	Pseudonordiaceae
															Pseudonocardia autotrophica (992/66)	Actinobacteria	Actinobacteria	Pseudonocardiales	Pseudonordiaceae
															Pseudonocardia sp. EC080619-01 (992/59)	Actinobacteria	Actinobacteria	Pseudonocardiales	Pseudonordiaceae
															Pseudonocardia sp. EC080610-09 (992/58)	Actinobacteria	Actinobacteria	Pseudonocardiales	Pseudonordiaceae
															Pseudonocardia sp. HH130630-07 (992/42)	Actinobacteria	Actinobacteria	Pseudonocardiales	Pseudonordiaceae
												2	Streptomyces	77	Streptomyces sp. (77/-)	Actinobacteria	Actinobacteria	Streptomycetales	Streptomycetaceae
maxbin.038	o__Rhizobiales	77.79	36.13	3033.31	7199	0.92	1709	5183927	3.19		maxbin.038	1	Mesorhizobium	1604	Mesorhizobium sp. M1E.F.Ca.ET.045.02.1.1 (1604/183)	Proteobacteria	Alphaproteobacteria	Rhizobiales	Phyllobacteriaceae		[('chromosome', 1624), ('Mesorhizobium', 1604), ('M1E.F.Ca.ET.045.02.1.1', 183), ('M2A.F.Ca.ET.043.05.1.1', 177), ('M1D.F.Ca.ET.043.01.1.1', 175), ('ciceri', 123), ('loti', 113), ('Bosea', 112), ('M1B.F.Ca.ET.045.04.1.1', 79), ('biovar', 78), ('biserrulae', 78), ('M2A.F.Ca.ET.043.02.1.1', 74), ('M2A.F.Ca.ET.046.03.2.1', 73), ('M4B.F.Ca.ET.058.02.1.1', 72), ('Sinorhizobium', 72)]
															Mesorhizobium sp. M2A.F.Ca.ET.043.05.1.1 (1604/177)	Proteobacteria	Alphaproteobacteria	Rhizobiales	Phyllobacteriaceae
															Mesorhizobium sp. M1D.F.Ca.ET.043.01.1.1 (1604/175)	Proteobacteria	Alphaproteobacteria	Rhizobiales	Phyllobacteriaceae
															Mesorhizobium ciceri biovar biserrulae (1604/123/78/78)	Proteobacteria	Alphaproteobacteria	Rhizobiales	Phyllobacteriaceae
															Mesorhizobium loti (1604/113)	Proteobacteria	Alphaproteobacteria	Rhizobiales	Phyllobacteriaceae
															Mesorhizobium sp. M1B.F.Ca.ET.045.04.1.1 (1604/79)	Proteobacteria	Alphaproteobacteria	Rhizobiales	Phyllobacteriaceae
															Mesorhizobium sp. M2A.F.Ca.ET.043.02.1.1 (1604/74)	Proteobacteria	Alphaproteobacteria	Rhizobiales	Phyllobacteriaceae
															Mesorhizobium sp. M2A.F.Ca.ET.046.03.2.1 (1604/73)	Proteobacteria	Alphaproteobacteria	Rhizobiales	Phyllobacteriaceae
															Mesorhizobium sp. M4B.F.Ca.ET.058.02.1.1 (1604/72)	Proteobacteria	Alphaproteobacteria	Rhizobiales	Phyllobacteriaceae
												2	Bosea	112	Bosea sp. (112/-)	Proteobacteria	Alphaproteobacteria	Rhizobiales	Bradyrhizobiaceae
												3	Sinorhizobium	72	Sinorhizobium sp. (72/-)	Proteobacteria	Alphaproteobacteria	Rhizobiales	Rhizobiaceae
maxbin.039	k__Bacteria	52.95	29.31	1351.69	1752	0.92	1661	2245157	2.39		maxbin.039	1	Mesorhizobium	341	Mesorhizobium sp. M1B.F.Ca.ET.045.04.1.1 (341/41))	Proteobacteria	Alphaproteobacteria	Rhizobiales	Phyllobacteriaceae		[('chromosome', 666), ('Mesorhizobium', 341), ('Bosea', 288), ('Sinorhizobium', 177), ('Rhizobium', 165), ('meliloti', 130), ('F3-2', 90), ('AS-1', 66), ('Achromobacter', 58), ('phaseoli', 52), ('Aminobacter', 44), ('bacterium', 44), ('M1B.F.Ca.ET.045.04.1.1', 41), ('RAC05', 39)]
												2	Bosea	288	Bosea sp. F3-2 (288/90)	Proteobacteria	Alphaproteobacteria	Rhizobiales	Bradyrhizobiaceae
															Bosea sp. AS-1 (288/66)	Proteobacteria	Alphaproteobacteria	Rhizobiales	Bradyrhizobiaceae
															Bosea sp. RAC05 (288/39)	Proteobacteria	Alphaproteobacteria	Rhizobiales	Bradyrhizobiaceae
												3	Sinorhizobium	177	Sinorhizobium meliloti (177/130)	Proteobacteria	Alphaproteobacteria	Rhizobiales	Rhizobiaceae
												4	Rhizobium	165	Rhizobium phaseoli (165/52)	Proteobacteria	Alphaproteobacteria	Rhizobiales	Rhizobiaceae
												5	Achromobacter	58	Achromobacter sp. (58/-)	Proteobacteria	Betaproteobacteria	Burkholderiales	Alcaligenaceae
												6	Aminobacter	44	Aminobacter sp. (44/-)	Proteobacteria	Alphaproteobacteria	Rhizobiales	Phyllobacteriaceae
maxbin.040	k__Bacteria	69.78	52.59	1278.77	1687	0.92	6218	7951397	2.34		maxbin.040	1	Bosea	1406	Bosea sp. F3-2 (1406/533)	Proteobacteria	Alphaproteobacteria	Rhizobiales	Bradyrhizobiaceae		[('chromosome', 1611), ('Bosea', 1406), ('F3-2', 533), ('vaviloviae', 301), ('Vaf18', 301), ('Bradyrhizobium', 249), ('AS-1', 208), ('Mesorhizobium', 179), ('Tri-49', 175), ('Methylobacterium', 144), ('Rhizobium', 139), ('RAC05', 124), ('Sphingopyxis', 107)]
															Bosea vaviloviae (1406/301)	Proteobacteria	Alphaproteobacteria	Rhizobiales	Bradyrhizobiaceae
															Bosea sp. AS-1 (1406/208)	Proteobacteria	Alphaproteobacteria	Rhizobiales	Bradyrhizobiaceae
															Bosea sp. Tri-49 (1406/175)	Proteobacteria	Alphaproteobacteria	Rhizobiales	Bradyrhizobiaceae
															Bosea sp. RAC05 (1406/124)	Proteobacteria	Alphaproteobacteria	Rhizobiales	Bradyrhizobiaceae
												2	Bradyrhizobium	249	Bradyrhizobium sp. (249/-)	Proteobacteria	Alphaproteobacteria	Rhizobiales	Bradyrhizobiaceae
												3	Mesorhizobium	179	Mesorhizobium sp. (179/-)	Proteobacteria	Alphaproteobacteria	Rhizobiales	Phyllobacteriaceae
												4	Methylobacterium	144	Methylobacterium sp. (144/-)	Proteobacteria	Alphaproteobacteria	Rhizobiales	Methylobacteriaceae
												5	Rhizobium	139	Rhizobium sp. (139/-)	Proteobacteria	Alphaproteobacteria	Rhizobiales	Rhizobiaceae
												6	Sphingopyxis	107	Sphingopyxis sp. (107/-)	Proteobacteria	Alphaproteobacteria	Sphingomonadales	Sphingomonadaceae
maxbin.041	k__Bacteria	27.29	15.08	1222.82	1533	0.92	1800	2201081	2.24		maxbin.041	1	Mesorhizobium	442	Mesorhizobium sp. M4B.F.Ca.ET.058.02.1.1 (442/41)	Proteobacteria	Alphaproteobacteria	Rhizobiales	Phyllobacteriaceae		[('chromosome', 573), ('Mesorhizobium', 442), ('Bosea', 115), ('Rhizobium', 47), ('bacterium', 47), ('F3-2', 42), ('M4B.F.Ca.ET.058.02.1.1', 41), ('Bradyrhizobium', 40), ('plasmid', 39), ('M2A.F.Ca.ET.043.02.1.1', 38), ('M2A.F.Ca.ET.046.03.2.1', 37), ('gene', 35), ('M2A.F.Ca.ET.043.05.1.1', 34), ('Sinorhizobium', 34)]
															Mesorhizobium sp. M2A.F.Ca.ET.043.02.1.1 (442/38)	Proteobacteria	Alphaproteobacteria	Rhizobiales	Phyllobacteriaceae
															Mesorhizobium sp. M2A.F.Ca.ET.046.03.2.1 (442/37)	Proteobacteria	Alphaproteobacteria	Rhizobiales	Phyllobacteriaceae
															Mesorhizobium sp. M2A.F.Ca.ET.043.05.1.1 (442/34)	Proteobacteria	Alphaproteobacteria	Rhizobiales	Phyllobacteriaceae
												2	Bosea	115	Bosea sp. F3-2 (115/42)	Proteobacteria	Alphaproteobacteria	Rhizobiales	Bradyrhizobiaceae
												3	Rhizobium	47	Rhizobium sp. (47/-)	Proteobacteria	Alphaproteobacteria	Rhizobiales	Rhizobiaceae
												4	Bradyrhizobium	40	Bradyrhizobium sp. (40/-)	Proteobacteria	Alphaproteobacteria	Rhizobiales	Bradyrhizobiaceae
												5	Sinorhizobium	34	Sinorhizobium sp. (34/-)	Proteobacteria	Alphaproteobacteria	Rhizobiales	Rhizobiaceae
maxbin.042	k__Bacteria	63.95	54.89	1067.38	1222	0.86	7842	8370395	2.07		maxbin.042	1	Mesorhizobium	725	Mesorhizobium sp. (725/-)	Proteobacteria	Alphaproteobacteria	Rhizobiales	Phyllobacteriaceae		[('chromosome', 2804), ('Mesorhizobium', 725), ('Sphingobium', 618), ('Achromobacter', 539), ('plasmid', 398), ('Rhizobium', 390), ('1', 358), ('Sphingopyxis', 238), ('Bradyrhizobium', 237), ('yanoikuyae', 232), ('Sinorhizobium', 194), ('2', 194), ('I', 169)]
												2	Sphingobium	618	Sphingobium yanoikuyae (618/232)	Proteobacteria	Alphaproteobacteria	Sphingomonadales	Sphingomonadaceae
												3	Achromobacter	539	Achromobacter sp. (539/-)	Proteobacteria	Betaproteobacteria	Burkholderiales	Alcaligenaceae
												4	Rhizobium	390	Rhizobium sp. (390/-)	Proteobacteria	Alphaproteobacteria	Rhizobiales	Rhizobiaceae
												5	Sphingopyxis	238	Sphingopyxis sp. (238/-)	Proteobacteria	Alphaproteobacteria	Sphingomonadales	Sphingomonadaceae
												6	Bradyrhizobium	237	Bradyrhizobium sp. (237/-)	Proteobacteria	Alphaproteobacteria	Rhizobiales	Bradyrhizobiaceae
												7	Sinorhizobium	194	Sinorhizobium sp. (194/-)	Proteobacteria	Alphaproteobacteria	Rhizobiales	Rhizobiaceae
maxbin.043	k__Bacteria	32.71	5.17	913.42	1002	0.93	4151	3791608	1.75		maxbin.043	1	Achromobacter	2610	Achromobacter spanius (2610/829)	Proteobacteria	Betaproteobacteria	Burkholderiales	Alcaligenaceae		[('Achromobacter', 2610), ('chromosome', 2588), ('spanius', 829), ('xylosoxidans', 812), ('1', 538), ('DSM', 386), ('Hydrogenophaga', 302), ('insolitus', 265), ('23806', 258), ('NCTC13519', 253), ('B7', 251), ('denitrificans', 250), ('UQ283', 238), ('avenae', 216), ('Acidovorax', 165)]
															Achromobacter xylosoxidans (2610/812)	Proteobacteria	Betaproteobacteria	Burkholderiales	Alcaligenaceae
															Achromobacter insolitus (2610/265)	Proteobacteria	Betaproteobacteria	Burkholderiales	Alcaligenaceae
															Achromobacter sp. B7 (2610/251)	Proteobacteria	Betaproteobacteria	Burkholderiales	Alcaligenaceae
															Achromobacter denitrificans (2610/250)	Proteobacteria	Betaproteobacteria	Burkholderiales	Alcaligenaceae
												2	Hydrogenophaga	302	Hydrogenophaga sp. (302/-)	Proteobacteria	Betaproteobacteria	Burkholderiales	Comamonadaceae
												3	Acidovorax	165	Acidovorax avenae (165/216)	Proteobacteria	Betaproteobacteria	Burkholderiales	Comamonadaceae
maxbin.044	k__Bacteria	39.66	4.89	941.11	1039	0.86	4490	4225598	1.74		maxbin.044	1	Achromobacter	472	Achromobacter xylosoxidans (472/164)	Proteobacteria	Betaproteobacteria	Burkholderiales	Alcaligenaceae		[('chromosome', 793), ('Achromobacter', 472), ('xylosoxidans', 164), ('1', 157), ('spanius', 136), ('DSM', 102), ('avenae', 80), ('Mycobacterium', 75), ('insolitus', 66), ('Bosea', 64), ('Mesorhizobium', 57), ('Acidovorax', 56), ('bacterium', 54)]
															Achromobacter spanius (472/136)	Proteobacteria	Betaproteobacteria	Burkholderiales	Alcaligenaceae
															Achromobacter insolitus (472/66)	Proteobacteria	Betaproteobacteria	Burkholderiales	Alcaligenaceae
												2	Mycobacterium	75	Mycobacterium sp. (75/-)	Actinobacteria	Actinobacteria	Corynebacteriales	Mycobacteriaceae
												3	Bosea	64	Bosea sp. (64/-)	Proteobacteria	Alphaproteobacteria	Rhizobiales	Bradyrhizobiaceae
												4	Mesorhizobium	57	Mesorhizobium sp. (57/-)	Proteobacteria	Alphaproteobacteria	Rhizobiales	Phyllobacteriaceae
												5	Acidovorax	56	Acidovorax avenae (56/80)	Proteobacteria	Betaproteobacteria	Burkholderiales	Comamonadaceae
maxbin.045	g__Mycobacterium	19.70	1.76	721.45	767	0.91	2777	2003453	1.53		maxbin.045	1	Mycobacterium	798	Mycobacterium sp. YC-RL4 (798/302)	Actinobacteria	Actinobacteria	Corynebacteriales	Mycobacteriaceae		[('Mycobacterium', 798), ('chromosome', 676), ('YC-RL4', 302), ('Pseudonocardia', 289), ('isolate', 225), ('I', 212), ('aurum', 162), ('liquid', 148), ('Sphingopyxis', 104), ('plasmid', 89), ('neoaurum', 88), ('1', 81), ('Mycolicibacterium', 78)]
												2	Pseudonocardia	289	Pseudonocardia sp. (289/-)	Actinobacteria	Actinobacteria	Pseudonocardiales	Pseudonordiaceae	deviating marker lineage = Contamination
												3	Sphingopyxis	104	Sphingopyxis sp. (104/-)	Proteobacteria	Alphaproteobacteria	Sphingomonadales	Sphingomonadaceae	deviating marker lineage = Contamination
												4	Mycolicibacterium	78	Mycolicibacterium aurum (78/162)	Actinobacteria	Actinobacteria	Corynebacteriales	Mycobacteriaceae
															Mycolicibacterium neoaurum (78/88)	Actinobacteria	Actinobacteria	Corynebacteriales	Mycobacteriaceae
C) Gomphosphaeria aponia DSM 107014 (JP213)
Binning Results												BLASTN-Results				Taxonomy
bin	marker lineage	Completeness	Contamination	Mean contig length	N50 (contigs)	Coding density	# contigs	Genome size	Coverage		Bin		Best Hit (Genus)	count	Closest relative (combined)	Phylum	Class	Order	Family	Comment
maxbin.001	c__Alphaproteobacteria	73.04	0.43	60045.89	271625	0.93	66	3963029	216.46		maxbin.001	1	Azospirillum	50	Azospirillum brasilense (50/31)	Proteobacteria	Alphaproteobacteria	Rhodospirillales	Rhodospirillaceae		[('chromosome', 104), ('Azospirillum', 50), ('Sphingobium', 41), ('plasmid', 32), ('brasilense', 31), ('bacterium', 22), ('cloacae', 22), ('JCM', 22), ('10874', 22), ('Sphingopyxis', 21), ('ATCC', 19), ('16S', 19), ('gene', 19), ('partial', 19)]
												2	Sphingobium	41	Sphingobium cloacae (41/22)	Proteobacteria	Alphaproteobacteria	Sphingomonadales	Sphingomonadaceae
												3	Sphingopyxis	21	Sphingopyxis sp. (21/-)	Proteobacteria	Alphaproteobacteria	Sphingomonadales	Sphingomonadaceae
maxbin.002	c__Alphaproteobacteria	44.06	6.96	17970.59	213996	0.91	99	1779088	152.25		maxbin.002	1	Mesorhizobium	168	Mesorhizobium sp. Pch-S (168/52)	Proteobacteria	Alphaproteobacteria	Rhizobiales	Phyllobacteriaceae		[('chromosome', 246), ('Mesorhizobium', 168), ('ribosomal', 78), ('RNA', 78), ('gene', 77), ('Sphingopyxis', 70), ('partial', 68), ('16S', 55), ('Pch-S', 52), ('Azospirillum', 50), ('Uncultured', 37), ('clone', 35), ('sequence;', 32), ('bacterium', 31), ('brasilense', 28)]
												2	Sphingopyxis	70	Sphingopyxis sp. (70/-)	Proteobacteria	Alphaproteobacteria	Sphingomonadales	Sphingomonadaceae
												3	Azospirillum	50	Azospirillum brasilense (50/28)	Proteobacteria	Alphaproteobacteria	Rhodospirillales	Rhodospirillaceae
maxbin.003	p__Cyanobacteria	97.82	0.11	7177.6	20142	0.83	746	5354489	85.91		maxbin.003	1	Microcystis	182	Microcystis aeruginosa NIES-843 (182/106/33)	Cyanobacteria	Oscillatoriophycideae	Chroococcales	Microcystaceae		[('PCC', 215), ('Microcystis', 182), ('chromosome', 143), ('aeruginosa', 106), ('nearly', 76), ('Cyanothece', 69), ('Synechocystis', 51), ('6803', 44), ('viridis', 39), ('NIES-102', 39), ('Nostoc', 37), ('NIES-843', 33), ('7424', 27), ('Calothrix', 26)]
															Microcystis viridis NIES-102 (182/39/39)	Cyanobacteria	Oscillatoriophycideae	Chroococcales	Microcystaceae
												2	Cyanothece	69	Cyanothece aeruginosa (69/-)	Cyanobacteria	Oscillatoriophycideae	Oscillatoriales	Cyanothecaceae
												3	Synechocystis	51	Synechocystis sp. 6803 (51/44)	Cyanobacteria	x	Synechococcales	Merismopediaceae
												4	Nostoc	37	Nostoc sp. (37/-)	Cyanobacteria	x	Nostocales	Nostocaceae
												5	Calothrix	26	Calothrix sp. (26/-)	Cyanobacteria	x	Nostocales	Calotrichaceae
maxbin.004	c__Alphaproteobacteria	100.00	5.55	15162.69	460867	0.89	277	4200065	58.22		maxbin.004	1	Caulobacter	72	Caulobacter vibrioides (72/30)	Proteobacteria	Alphaproteobacteria	Caulobacterales	Caulobacteraceae		[('chromosome', 190), ('Caulobacter', 72), ('Hyphomonas', 66), ('ribosomal', 59), ('RNA', 59), ('ATCC', 49), ('partial', 44), ('gene', 39), ('1', 38), ('Variovorax', 38), ('Mesorhizobium', 34), ('vibrioides', 30), ('neptunium', 28), ('15444', 27)]
												2	Hyphomonas	66	Hyphomonas neptunium ATCC 15444 (66/49/28/27)	Proteobacteria	Alphaproteobacteria	Rhodobacterales	Hyphomonadaceae
												3	Variovorax	38	Variovorax sp. (38/-)	Proteobacteria	Betaproteobacteria	Burkholderiales	Comamonadaceae	deviating marker lineage = Contamination
												4	Mesorhizobium	34	Mesorhizobium sp. (34/-)	Proteobacteria	Alphaproteobacteria	Rhizobiales	Phyllobacteriaceae
maxbin.005	c__Alphaproteobacteria	94.48	4.22	11322.87	149624	0.90	247	2796749	49.08		maxbin.005	1	Brevundimonas	564	Brevundimonas naejangsanensis (564/149)	Proteobacteria	Alphaproteobacteria	Caulobacterales	Caulobacteraceae		[('Brevundimonas', 564), ('chromosome', 465), ('naejangsanensis', 149), ('Caulobacter', 112), ('diminuta', 88), ('BRV3', 55), ('1', 53), ('gene', 51), ('FS1091', 47), ('B1', 47), ('ribosomal', 47), ('RNA', 47), ('partial', 46), ('ATCC(B)', 44)]
															Brevundimonas diminuta (564/88)	Proteobacteria	Alphaproteobacteria	Caulobacterales	Caulobacteraceae
															Brevundimonas sp. B1 (564/47)	Proteobacteria	Alphaproteobacteria	Caulobacterales	Caulobacteraceae
												2	Caulobacter	112	Caulobacter sp. (112/-)	Proteobacteria	Alphaproteobacteria	Caulobacterales	Caulobacteraceae
maxbin.006	o__Burkholderiales	99.53	1.40	12355.27	290590	0.91	378	4670292	34.15		maxbin.006	1	Hydrogenophaga	2826	Hydrogenophaga sp. RAC07 (2826/654)	Proteobacteria	Betaproteobacteria	Burkholderiales	Comamonadaceae		[('Hydrogenophaga', 2826), ('chromosome', 1957), ('RAC07', 654), ('PBC', 541), ('crassostreae', 517), ('LPB0072', 517), ('PAMC20947', 494), ('Acidovorax', 482), ('avenae', 342), ('NH-16', 331), ('pseudoflava', 289), ('DSM', 289), ('1084', 289), ('subsp.', 171), ('T1', 162)]
															Hydrogenophaga sp. PBC (2826/541)	Proteobacteria	Betaproteobacteria	Burkholderiales	Comamonadaceae
															Hydrogenophaga crassostreae (2826/517)	Proteobacteria	Betaproteobacteria	Burkholderiales	Comamonadaceae
															Hydrogenophaga sp. PAMC20947 (2826/494)	Proteobacteria	Betaproteobacteria	Burkholderiales	Comamonadaceae
															Hydrogenophaga sp. NH-16 (2826/331)	Proteobacteria	Betaproteobacteria	Burkholderiales	Comamonadaceae
															Hydrogenophaga pseudoflava (2826/289)	Proteobacteria	Betaproteobacteria	Burkholderiales	Comamonadaceae
												2	Acidovorax	482	Acidovorax avenae (482/342)	Proteobacteria	Betaproteobacteria	Burkholderiales	Comamonadaceae
															Acidovorax sp. T1 (482/162)	Proteobacteria	Betaproteobacteria	Burkholderiales	Comamonadaceae
maxbin.007	o__Rhizobiales	98.54	2.51	20800.44	185663	0.89	174	3619276	29.06		maxbin.007	1	Methylobacterium	122	Methylobacterium sp. (122/-)	Proteobacteria	Alphaproteobacteria	Rhizobiales	Methylobacteriaceae		[('chromosome', 192), ('Methylobacterium', 122), ('Bosea', 78), ('Sphingopyxis', 27), ('bacterium', 22), ('populi', 21), ('extorquens', 21), ('16S', 20), ('ribosomal', 20), ('RNA', 20), ('gene', 20), ('partial', 20), ('Microvirga', 19), ('F3-2', 19)]
												2	Bosea	78	Bosea sp. F3-2 (78/19)	Proteobacteria	Alphaproteobacteria	Rhizobiales	Bradyrhizobiaceae
												3	Sphingopyxis	27	Sphingopyxis sp. (27/-)	Proteobacteria	Alphaproteobacteria	Sphingomonadales	Sphingomonadaceae	deviating marker lineage = Contamination
												4	Microvirga	19	Microvirga sp. (19/-)	Proteobacteria	Alphaproteobacteria	Rhizobiales	Methylobacteriaceae
maxbin.008	p__Bacteroidetes	97.94	0.00	82265.98	234496	0.92	40	3290639	20.36		maxbin.008	1	Sphingobacterium	28	Sphingobacterium sp. (28/-)	Proteobacteria	Alphaproteobacteria	Sphingomonadales	Sphingomonadaceae	deviating marker lineage = Contamination	[('chromosome', 98), ('bacterium', 47), ('Uncultured', 44), ('gene', 40), ('16S', 38), ('partial', 38), ('clone', 37), ('ribosomal', 36), ('RNA', 36), ('Sphingobacterium', 28), ('DSM', 22), ('Mucilaginibacter', 22), ('Hymenobacter', 18), ('Pontibacter', 15)]
												2	Mucilaginibacter	22	Mucilaginibacter sp. (22/-)	Proteobacteria	Alphaproteobacteria	Sphingomonadales	Sphingomonadaceae	deviating marker lineage = Contamination
												3	Hymenobacter	18	Hymenobacter sp. (18/-)	Bacteroidetes	Cytophagia	Cytophagales	Hymenobacteraceae
												4	Pontibacter	15	Pontibacter sp. (15/-)	Bacteroidetes	Cytophagia	Cytophagales	Hymenobacteraceae
maxbin.009	o__Sphingomonadales	98.16	1.02	47359.49	69906	0.90	92	4357073	18.03		maxbin.009	1	Sphingopyxis	6260	Sphingopyxis macrogoltabida (6260/1335)	Proteobacteria	Alphaproteobacteria	Sphingomonadales	Sphingomonadaceae		[('Sphingopyxis', 6260), ('chromosome', 1988), ('macrogoltabida', 1335), ('uncultured', 1093), ('isolate', 1093), ('UC10', 1093), ('SPPYR', 1093), ('fribergensis', 702), ('Kp5.2', 702), ('EY-1', 662), ('granuli', 576), ('EG6', 466), ('QXT-31', 450), ('MG', 450)]
															Sphingopyxis fribergensis (6260/702)	Proteobacteria	Alphaproteobacteria	Sphingomonadales	Sphingomonadaceae
															Sphingopyxis granuli (6260/576)	Proteobacteria	Alphaproteobacteria	Sphingomonadales	Sphingomonadaceae
															Sphingopyxis sp. EG6 (6260/466)	Proteobacteria	Alphaproteobacteria	Sphingomonadales	Sphingomonadaceae
															Sphingopyxis sp. QXT-31 (6260/450)	Proteobacteria	Alphaproteobacteria	Sphingomonadales	Sphingomonadaceae
															Sphingopyxis sp. MG (6260/450)	Proteobacteria	Alphaproteobacteria	Sphingomonadales	Sphingomonadaceae
maxbin.010	c__Betaproteobacteria	95.91	1.50	46343.84	154090	0.89	89	4124602	18.00		maxbin.010	1	Sphingopyxis	166	Sphingopyxis macrogoltabida (166/72)	Proteobacteria	Alphaproteobacteria	Sphingomonadales	Sphingomonadaceae	deviating marker lineage = Contamination	[('chromosome', 385), ('Sphingopyxis', 166), ('1', 132), ('Sphingobium', 103), ('Cupriavidus', 100), ('Burkholderia', 85), ('macrogoltabida', 72), ('Bordetella', 64), ('taiwanensis', 58), ('plasmid', 57), ('EY-1', 47), ('I', 42), ('ATCC', 40)]
												2	Sphingobium	103	Sphingobium sp. (103/-)	Proteobacteria	Alphaproteobacteria	Sphingomonadales	Sphingomonadaceae	deviating marker lineage = Contamination
												3	Cupriavidus	100	Cupriavidus taiwanensis (100/58)	Proteobacteria	Betaproteobacteria	Burkholderiales	Burkholderiaceae
												4	Burkholderia	85	Burkholderia sp. (85/-)	Proteobacteria	Betaproteobacteria	Burkholderiales	Burkholderiaceae
												5	Bordetella	64	Bordetella sp. (64/-)	Proteobacteria	Betaproteobacteria	Burkholderiales	Alcaligenaceae
maxbin.011	o__Rhodospirillales	99.00	1.00	166302.73	2733908	0.91	26	4323871	16.20		maxbin.011	1	Sphingobium	123	Sphingobium cloacae (123/54)	Proteobacteria	Alphaproteobacteria	Sphingomonadales	Sphingomonadaceae	deviating marker lineage = Contamination	[('chromosome', 159), ('Sphingobium', 123), ('Sphingopyxis', 109), ('gene', 69), ('Uncultured', 66), ('bacterium', 64), ('16S', 62), ('clone', 62), ('partial', 61), ('ribosomal', 59), ('RNA', 59), ('Acidovorax', 59), ('T1', 57), ('cloacae', 54)]
												2	Sphingopyxis	109	Sphingopyxis sp. (109/-)	Proteobacteria	Alphaproteobacteria	Sphingomonadales	Sphingomonadaceae	deviating marker lineage = Contamination
												3	Acidovorax	59	Acidovorax sp. T1 (59/57)	Proteobacteria	Betaproteobacteria	Burkholderiales	Comamonadaceae	deviating marker lineage = Contamination
maxbin.012	c__Alphaproteobacteria	87.28	3.91	64091.13	152206	0.91	78	4999108	11.07		maxbin.012	1	Azospirillum	81	Azospirillum brasilense (81/55)	Proteobacteria	Alphaproteobacteria	Rhodospirillales	Rhodospirillaceae		[('chromosome', 134), ('Azospirillum', 81), ('brasilense', 55), ('Stella', 42), ('ATCC', 42), ('Bradyrhizobium', 31), ('Rhodospirillaceae', 20), ('bacterium', 20), ('1', 19), ('plasmid', 17), ('Magnetospirillum', 17), ('35155', 16), ('vacuolata', 14), ('43931', 14)]
												2	Stella	52	Stella vacuolata ATCC 43931 (52/52/14/14)	Proteobacteria	Alphaproteobacteria	Rhodospirillales	Acetobacteraceae
															Stella sp. ATCC 35155 (52/52/16)	Proteobacteria	Alphaproteobacteria	Rhodospirillales	Acetobacteraceae
												3	Bradyrhizobium	31	Bradyrhizobium sp. (31/-)	Proteobacteria	Alphaproteobacteria	Rhizobiales	Bradyrhizobiaceae
												4	Rhodospirillaceae	20	Rhodospirillaceae bacterium (20/20)	Proteobacteria	Alphaproteobacteria	Rhodospirillales	Rhodospirillaceae
												5	Magnetospirillum	17	Magnetospirillum sp. (17/-)	Proteobacteria	Alphaproteobacteria	Rhodospirillales	Rhodospirillaceae
maxbin.013	k__Bacteria	98.28	8.62	30491.92	80952	0.88	139	4238377	8.86		maxbin.013	1	Bradyrhizobium	52	Bradyrhizobium diazoefficiens (52/19)	Proteobacteria	Alphaproteobacteria	Rhizobiales	Bradyrhizobiaceae		[('chromosome', 142), ('Bradyrhizobium', 52), ('campestris', 28), ('1', 24), ('bacterium', 24), ('Azospirillum', 23), ('Methylobacterium', 21), ('16S', 20), ('gene', 20), ('diazoefficiens', 19), ('Uncultured', 19), ('ribosomal', 19), ('RNA', 19), ('partial', 19)]
												2	Azospirillum	23	Azospirillum sp. (23/-)	Proteobacteria	Alphaproteobacteria	Rhodospirillales	Rhodospirillaceae
												3	Methylobacterium	21	Methylobacterium sp. (21/-)	Proteobacteria	Alphaproteobacteria	Rhizobiales	Methylobacteriaceae
maxbin.014	k__Bacteria	97.44	4.01	39458.56	136392	0.94	108	4261525	8.81		maxbin.014	1	Pseudonocardia	250	Pseudonocardia sp. HH130630-07 (250/109)	Actinobacteria	Actinobacteria	Pseudonocardiales	Pseudonordiaceae		[('Pseudonocardia', 250), ('HH130630-07', 109), ('chromosome', 85), ('HH130629-09', 63), ('plasmid', 56), ('partial', 44), ('autotrophica', 40), ('NBRC', 40), ('12743', 40), ('DSM', 40), ('Octadecabacter', 37), ('arcticus', 37), ('238', 37), ('pretiosum', 30)]
															Pseudonocardia sp. HH130629-09 (250/63)	Actinobacteria	Actinobacteria	Pseudonocardiales	Pseudonordiaceae
															Pseudonocardia autotrophica (250/40)	Actinobacteria	Actinobacteria	Pseudonocardiales	Pseudonordiaceae
												2	Octadecabacter	37	Octadecabacter arcticus 238 (37/37/37)	Proteobacteria	Alphaproteobacteria	Rhodobacterales	Rhodobacteraceae
maxbin.015	o__Rhodospirillales	96.14	1.18	19297.88	50362	0.93	246	4747279	8.55		maxbin.015	1	Azospirillum	69	Azospirillum brasilense (69/48)	Proteobacteria	Alphaproteobacteria	Rhodospirillales	Rhodospirillaceae		[('chromosome', 129), ('Azospirillum', 69), ('Bradyrhizobium', 50), ('brasilense', 48), ('plasmid', 24), ('bacterium', 21), ('Stella', 20), ('ATCC', 20), ('Rhodospirillaceae', 16), ('Methylobacterium', 15), ('1', 14), ('ORS', 11), ('diazoefficiens', 11), ('vacuolata', 10)]
												2	Bradyrhizobium	50	Bradyrhizobium diazoefficiens (50/11)	Proteobacteria	Alphaproteobacteria	Rhizobiales	Bradyrhizobiaceae	deviating marker lineage = Contamination
												3	Rhodospirillaceae	21	Rhodospirillaceae bacterium (21/16)	Proteobacteria	Alphaproteobacteria	Rhodospirillales	Rhodospirillaceae
												4	Stella	20	Stella vacuolata (20/10)	Proteobacteria	Alphaproteobacteria	Rhodospirillales	Acetobacteraceae
maxbin.016	k__Bacteria	100.00	7.22	15966.6	169131	0.93	215	3432820	7.70		maxbin.016	1	Flavobacterium	84	Flavobacterium psychrophilum (84/32)	Bacteroidetes	Flavobacteriia	Flavobacteriales	Flavobacteriaceae		[('chromosome', 162), ('Flavobacterium', 84), ('bacterium', 69), ('Bacteroidetes', 34), ('UKL13-3', 34), ('Pedobacter', 34), ('DSM', 33), ('psychrophilum', 32), ('pallidum', 22), ('I', 17), ('Uncultured', 15), ('genomic', 15), ('CJ43', 14), ('Treponema', 12)]
															Flavobacterium pallidum (84/22)	Bacteroidetes	Flavobacteriia	Flavobacteriales	Flavobacteriaceae
												2	Treponema	12	Treponema sp. (12/-)	Spirochaetes	Spirochaetia	Spirochaetales	Spirochaetaceae
maxbin.017	k__Bacteria	22.41	0.00	11884.49	17772	0.89	45	534802	6.04		maxbin.017	1	Parvibaculum	37	Parvibaculum lavamentivorans DS-1 (37/37/37)	Proteobacteria	Alphaproteobacteria	Rhizobiales	Rhodobiaceae		[('Parvibaculum', 37), ('lavamentivorans', 37), ('DS-1', 37), ('chromosome', 3), ('Uncultured', 1), ('proteobacterium', 1), ('90H6', 1), ('Pseudomonas', 1), ('PE08', 1), ('Chelatococcus', 1), ('daeguensis', 1), ('TAD1', 1), ('Ensifer', 1), ('alkalisoli', 1), ('YIC4027', 1)]
												2	Proteobacterium	1	uncultured proteobacterium 90H6 (1/1/1)	Proteobacteria	x	x	x
												3	Pseudomonas	1	Pseudomonas sp. (1/-)	Proteobacteria	Gammaproteobacteria	Pseudomonadales	Pseudomonadaceae
												4	Chelatococcus	1	Chelatococcus daeguensis (1/1)	Proteobacteria	Alphaproteobacteria	Rhizobiales	Chelatococcaceae
												5	Ensifer	1	Ensifer alkalisoli (1/1)	Proteobacteria	Alphaproteobacteria	Rhizobiales	Rhizobiaceae
maxbin.018	k__Bacteria	100.00	16.24	3512.7	143447	0.90	1862	6540655	5.26		maxbin.018	1	Sphingobacterium	32	Sphingobacterium sp. (32/-)	Proteobacteria	Alphaproteobacteria	Sphingomonadales	Sphingomonadaceae		[('chromosome', 167), ('DSM', 48), ('bacterium', 45), ('ribosomal', 32), ('RNA', 32), ('gene', 32), ('Sphingobacterium', 32), ('Uncultured', 30), ('Hymenobacter', 28), ('clone', 27), ('partial', 24), ('16S', 19), ('1', 17), ('Pontibacter', 15)]
												2	Hymenobacter	28	Hymenobacter sp. (28/-)	Bacteroidetes	Cytophagia	Cytophagales	Hymenobacteraceae
												3	Pontibacter	15	Pontibacter sp. (15/-)	Bacteroidetes	Cytophagia	Cytophagales	Hymenobacteraceae
maxbin.019	k__Bacteria	93.10	53.26	11183.97	25616	0.90	671	7504445	4.41		maxbin.019	1	Mesorhizobium	4351	Mesorhizobium sp. Pch-S (4351/2334)	Proteobacteria	Alphaproteobacteria	Rhizobiales	Phyllobacteriaceae		[('Mesorhizobium', 4351), ('chromosome', 4075), ('Pch-S', 2334), ('M1D.F.Ca.ET.043.01.1.1', 163), ('M2A.F.Ca.ET.046.03.2.1', 144), ('M2A.F.Ca.ET.043.02.1.1', 140), ('loti', 135), ('soli', 134), ('NIBRBAC000500504', 134), ('M4B.F.Ca.ET.058.02.1.1', 125), ('M1E.F.Ca.ET.045.02.1.1', 110), ('amorphae', 110), ('M2A.F.Ca.ET.043.05.1.1', 109), ('CCNWGS0123', 107), ('M1B.F.Ca.ET.045.04.1.1', 106), ('cice…
															Mesorhizobium sp. M1D.F.Ca.ET.043.01.1.1 (4351/163)	Proteobacteria	Alphaproteobacteria	Rhizobiales	Phyllobacteriaceae
															Mesorhizobium sp. M2A.F.Ca.ET.046.03.2.1 (4351/144)	Proteobacteria	Alphaproteobacteria	Rhizobiales	Phyllobacteriaceae
															Mesorhizobium sp. M2A.F.Ca.ET.043.02.1.1 (4351/140)	Proteobacteria	Alphaproteobacteria	Rhizobiales	Phyllobacteriaceae
															Mesorhizobium loti (4351/135)	Proteobacteria	Alphaproteobacteria	Rhizobiales	Phyllobacteriaceae
															Mesorhizobium soli (4351/134)	Proteobacteria	Alphaproteobacteria	Rhizobiales	Phyllobacteriaceae
															Mesorhizobium sp. NIBRBAC000500504 (4351/134)	Proteobacteria	Alphaproteobacteria	Rhizobiales	Phyllobacteriaceae
															Mesorhizobium sp. M4B.F.Ca.ET.058.02.1.1 (4351/125)	Proteobacteria	Alphaproteobacteria	Rhizobiales	Phyllobacteriaceae
															Mesorhizobium sp. M1E.F.Ca.ET.045.02.1.1 (4351/110)	Proteobacteria	Alphaproteobacteria	Rhizobiales	Phyllobacteriaceae
															Mesorhizobium amorphae CCNWGS0123 (4351/110/107)	Proteobacteria	Alphaproteobacteria	Rhizobiales	Phyllobacteriaceae
															Mesorhizobium sp. M2A.F.Ca.ET.043.05.1.1 (4351/109	Proteobacteria	Alphaproteobacteria	Rhizobiales	Phyllobacteriaceae
															Mesorhizobium sp. M1B.F.Ca.ET.045.04.1.1 (4351/106	Proteobacteria	Alphaproteobacteria	Rhizobiales	Phyllobacteriaceae
															Mesorhizobium ciceri (4351/105)	Proteobacteria	Alphaproteobacteria	Rhizobiales	Phyllobacteriaceae
maxbin.020	o__Rhizobiales	90.56	11.41	3959.19	7646	0.90	984	3895842	3.58		maxbin.020	1	Devosia	689	Devosia sp. A16 (689/48)	Proteobacteria	Alphaproteobacteria	Rhizobiales	Hyphomicrobiaceae		[('chromosome', 936), ('Devosia', 689), ('Gsoil', 559), ('520', 559), ('Mesorhizobium', 83), ('1', 56), ('A16', 48), ('plasmid', 46), ('I507', 42), ('Sphingopyxis', 40), ('Rhizobium', 38), ('Agrobacterium', 30), ('1566', 22), ('Sphingobium', 21)]
															Devosia sp. I507 (689/45)	Proteobacteria	Alphaproteobacteria	Rhizobiales	Hyphomicrobiaceae
															Devosia sp. 1566 (689/22)	Proteobacteria	Alphaproteobacteria	Rhizobiales	Hyphomicrobiaceae
												2	Mesorhizobium	83	Mesorhizobium sp. (83/-)	Proteobacteria	Alphaproteobacteria	Rhizobiales	Phyllobacteriaceae
												3	Sphingopyxis	40	Sphingopyxis sp. (40/-)	Proteobacteria	Alphaproteobacteria	Sphingomonadales	Sphingomonadaceae	deviating marker lineage = Contamination
												4	Rhizobium	38	Rhizobium sp. (38/-)	Proteobacteria	Alphaproteobacteria	Rhizobiales	Rhizobiaceae
												5	Agrobacterium	30	Agrobacterium sp. (30/-)	Proteobacteria	Alphaproteobacteria	Rhizobiales	Rhizobiaceae
												6	Sphingobium	21	Sphingobium sp. (21/-)	Proteobacteria	Alphaproteobacteria	Sphingomonadales	Sphingomonadaceae	deviating marker lineage = Contamination
maxbin.021	o__Sphingomonadales	91.33	5.82	4144.33	7734	0.92	682	2826431	3.29		maxbin.021	1	Porphyrobacter	258	Porphyrobacter sp. CACIAM 03H1 (258/58/58)	Proteobacteria	Alphaproteobacteria	Sphingomonadales	Erythrobacteraceae		[('chromosome', 335), ('Porphyrobacter', 258), ('Erythrobacter', 106), ('Altererythrobacter', 90), ('DSM', 59), ('CACIAM', 58), ('03H1', 58), ('YT40', 56), ('LM', 54), ('6', 54), ('HT-58-2', 50), ('Novosphingobium', 45), ('neustonensis', 40), ('9434', 40)]
															Porphyrobacter sp. YT40 (258/56)	Proteobacteria	Alphaproteobacteria	Sphingomonadales	Erythrobacteraceae
															Porphyrobacter sp. LM 6 (258/54/54)	Proteobacteria	Alphaproteobacteria	Sphingomonadales	Erythrobacteraceae
															Porphyrobacter sp. HT-58-2 (258/50)	Proteobacteria	Alphaproteobacteria	Sphingomonadales	Erythrobacteraceae
															Porphyrobacter neustonensis (258/40)	Proteobacteria	Alphaproteobacteria	Sphingomonadales	Erythrobacteraceae
												2	Novosphingobium	45	Novosphingobium sp. (45/-)	Proteobacteria	Alphaproteobacteria	Sphingomonadales	Sphingomonadaceae
maxbin.022	k__Bacteria	67.24	11.21	2661.46	8138	0.92	1569	4175832	3.19		maxbin.022	1	Ferrovibrio	207	Ferrovibrio sp. (207/-)	Proteobacteria	Alphaproteobacteria	Rhodospirillales	Rhodospirillaceae		[('chromosome', 506), ('Ferrovibrio', 207), ('K5', 207), ('Azospirillum', 73), ('Stenotrophomonas', 51), ('brasilense', 50), ('1', 46), ('Mesorhizobium', 38), ('maltophilia', 30), ('Pseudomonas', 24), ('bacterium', 19), ('Klebsiella', 19), ('Bordetella', 19)]
												2	Azospirillum	73	Azospirillum brasilense (73/50)	Proteobacteria	Alphaproteobacteria	Rhodospirillales	Rhodospirillaceae
												3	Stenotrophomonas	51	Stenotrophomonas sp. K5 (51/207)	Proteobacteria	Gammaproteobacteria	Xanthomonadales	Xanthomonadaceae
															Stenotrophomonas maltophilia (51/30)	Proteobacteria	Gammaproteobacteria	Xanthomonadales	Xanthomonadaceae
												4	Mesorhizobium	38	Mesorhizobium sp. (38/-)	Proteobacteria	Alphaproteobacteria	Rhizobiales	Phyllobacteriaceae
												5	Pseudomonas	24	Pseudomonas sp. (24/-)	Proteobacteria	Gammaproteobacteria	Pseudomonadales	Pseudomonadaceae
												6	Klebsiella	19	Klebsiella sp. (19/-)	Proteobacteria	Gammaproteobacteria	Enterobacterales	Enterobacteriaceae
												7	Bordetella	19	Bordetella sp. K5 (19/207)	Proteobacteria	Betaproteobacteria	Burkholderiales	Alcaligenaceae
maxbin.023	k__Bacteria	47.13	5.17	1718.03	2355	0.91	2212	3800276	3.11		maxbin.023	1	Pseudonocardia	4393	Pseudonocardia sp. AL041005-10 (4393/1885)	Actinobacteria	Actinobacteria	Pseudonocardiales	Pseudonocardiaceae		[('Pseudonocardia', 4393), ('AL041005-10', 1885), ('HH130629-09', 1655), ('chromosome', 387), ('autotrophica', 208), ('EC080619-01', 180), ('EC080610-09', 177), ('freudenreichii', 165), ('NBRC', 149), ('12743', 148), ('Propionibacterium', 145), ('EC080625-04', 144), ('isolate', 127)]
															Pseudonocardia sp. HH130629-09 (4393/1655)	Actinobacteria	Actinobacteria	Pseudonocardiales	Pseudonocardiaceae
															Pseudonocardia autotrophica (4393/208)	Actinobacteria	Actinobacteria	Pseudonocardiales	Pseudonocardiaceae
															Pseudonocardia sp. EC080619-01 (4393/180)	Actinobacteria	Actinobacteria	Pseudonocardiales	Pseudonocardiaceae
															Pseudonocardia sp. EC080610-09 (4393/177)	Actinobacteria	Actinobacteria	Pseudonocardiales	Pseudonocardiaceae
															Pseudonocardia sp. EC080625-04 (4393/144)	Actinobacteria	Actinobacteria	Pseudonocardiales	Pseudonocardiaceae
												2	Propionibacterium	145	Propionibacterium freudenreichii (145/165)	Actinobacteria	Actinobacteria	Propionibacteriales	Propionibacteriaceae
maxbin.024	k__Bacteria	82.76	39.44	1414.34	1721	0.90	2377	3361894	2.64		maxbin.024	1	Pseudonocardia	1132	Pseudonocardia sp. AL041005-10 (1132/265)	Actinobacteria	Actinobacteria	Pseudonocardiales	Pseudonocardiaceae		[('Pseudonocardia', 1132), ('chromosome', 682), ('Aeromicrobium', 442), ('erythreum', 372), ('AR18', 369), ('AL041005-10', 265), ('HH130629-09', 265), ('HH130630-07', 165), ('I', 158), ('autotrophica', 146), ('NBRC', 145), ('12743', 143), ('isolate', 128), ('Propionibacterium', 124)]
															Pseudonocardia sp. HH130629-09 (1132/265)	Actinobacteria	Actinobacteria	Pseudonocardiales	Pseudonocardiaceae
															Pseudonocardia sp. HH130630-07 (1132/165)	Actinobacteria	Actinobacteria	Pseudonocardiales	Pseudonocardiaceae
															Pseudonocardia autotrophica (1132/146)	Actinobacteria	Actinobacteria	Pseudonocardiales	Pseudonocardiaceae
												2	Aeromicrobium	442	Aeromicrobium erythreum (442/372)	Actinobacteria	Actinobacteria	Pseudonocardiales	Nocardioidaceae
												3	Propionibacterium	124	Propionibacterium sp. (124/-)	Actinobacteria	Actinobacteria	Propionibacteriales	Propionibacteriaceae
maxbin.025	o__Actinomycetales	81.14	4.53	1551.03	1998	0.90	1243	1927931	2.28		maxbin.025	1	Azospirillum	106	Azospirillum brasilense (106/73)	Proteobacteria	Alphaproteobacteria	Rhodospirillales	Rhodospirillaceae	deviating marker lineage = Contamination	[('chromosome', 697), ('plasmid', 130), ('ribosomal', 126), ('RNA', 126), ('gene', 117), ('partial', 110), ('I', 108), ('Azospirillum', 106), ('Uncultured', 97), ('16S', 95), ('Microbacterium', 89), ('bacterium', 86), ('Leifsonia', 75), ('brasilense', 73)]
												2	Microbacterium	89	Microbacterium sp. (89/-)	Actinobacteria	Actinobacteria	Micrococcales	Microbacteriaceae	deviating marker lineage = Misclassification
												3	Leifsonia	75	Leifsonia sp. (75/-)	Actinobacteria	Actinobacteria	Micrococcales	Microbacteriaceae	deviating marker lineage = Misclassification
maxbin.026	c__Betaproteobacteria	25.75	4.77	1013.89	1084	0.88	1367	1385988	2.26		maxbin.026	1	Mesorhizobium	68	Mesorhizobium sp. Pch-S (68/23)	Proteobacteria	Alphaproteobacteria	Rhizobiales	Phyllobacteriaceae	deviating marker lineage = Contamination	[('chromosome', 335), ('Mesorhizobium', 68), ('1', 49), ('plasmid', 44), ('Ralstonia', 42), ('solanacearum', 42), ('Burkholderia', 41), ('Sphingopyxis', 35), ('campestris', 26), ('I', 24), ('Pch-S', 23), ('2', 23), ('Xanthomonas', 20)]
												2	Ralstonia	42	Ralstonia solanacearum (42/42)	Proteobacteria	Betaproteobacteria	Burkholderiales	Burkholderiaceae
												3	Burkholderia	41	Burkholderia sp. (41/-)	Proteobacteria	Betaproteobacteria	Burkholderiales	Burkholderiaceae
												4	Sphingopyxis	35	Sphingopyxis sp. (35/-)	Proteobacteria	Alphaproteobacteria	Sphingomonadales	Sphingomonadaceae	deviating marker lineage = Contamination
												5	Xanthomonas	20	Xanthomonas campestris (20/26)	Proteobacteria	Gammaproteobacteria	Xanthomonadales	Xanthomonadaceae	deviating marker lineage = Contamination
maxbin.027	c__Alphaproteobacteria	65.49	22.08	1000.84	1160	0.91	4045	4048397	1.88		maxbin.027	1	Bradyrhizobium	133	Bradyrhizobium diazoefficiens (133/40)	Proteobacteria	Alphaproteobacteria	Rhizobiales	Bradyrhizobiaceae		[('chromosome', 679), ('Bradyrhizobium', 133), ('Mesorhizobium', 100), ('1', 88), ('Azospirillum', 71), ('bacterium', 68), ('I', 65), ('Pch-S', 58), ('plasmid', 47), ('ATCC', 46), ('isolate', 40), ('diazoefficiens', 40), ('Rhodospirillaceae', 36)]
												2	Mesorhizobium	100	Mesorhizobium sp. Pch-S (100/58)	Proteobacteria	Alphaproteobacteria	Rhizobiales	Phyllobacteriaceae
												3	Azospirillum	71	Azospirillum sp. (71/-)	Proteobacteria	Alphaproteobacteria	Rhodospirillales	Rhodospirillaceae
											Text mining: Cyanobacterial hits
											Text mining: unequivocal classification, consistent with CheckM marker lineage
											Text mining: contradictory classification due to multiple RpoB sequences or inconsistance with marker lineage
											Text mining: eukaryotic hits (might be related to metagenomic contaminations)
