# Supplementary material for: Filling the Gaps in the Cyanobacterial Tree of Life—Metagenome Analysis of Stigonema ocellatum DSM 106950, Chlorogloea purpurea SAG 13.99 and Gomphosphaeria aponina DSM 107014
Source: Genes (Basel). 2021 Mar 9;12(3):389. doi: 10.3390/genes12030389 (PMC8001431; doi:10.3390/genes12030389)
Supplement: Supplementary file 1 [file genes-12-00389-s001.zip › genes-1023673-SI/B_Supplemental-Data_Revision_Marter-et-al-210203/TableS5_Binning&Taxonomy_JP211-212-213_210127.xlsx]

## Sheet: Tabelle1
Table S5. Result of BLASTN-based taxonomy mining and comparison with taxonomic marker lineage affiliation. Cyanobacterial bins are highlighted in green. Bins with a completeness >80% are shown in blue, bins with a lower completeness are shown in red.
A) Stigonema ocellatum DSM 106950 (JP211)
Binning Results												Classification			Classification			Taxonomy
bin	marker lineage	Completeness	Contamination	Mean contig length	N50 (contigs)	Coding density	# contigs	Genome size	Coverage		16S	RpoB	BLAST		RpoB & Text Mining			Phylum	Class	Order	Family		Closest related genome (RpoB-BLAST)
maxbin.001	p__Cyanobacteria	99.28	2.35	20425.26	54164	0.79	515	10519008	471.84		yes/no	"yes"	"yes"		Stigonema ocellatum DSM 106950*	s		Cyanobacteria	x	Nostocales	Stigonemataceae		Mastigocladopsis repens PCC 10914
maxbin.002	c__Alphaproteobacteria	96.00	3.33	28464.53	604524	0.92	106	3017240	415.54		no	yes	yes		Sphingomonadaceae	f		Proteobacteria	Alphaproteobacteria	Sphingomonadales	Sphingomonadaceae		Sphingomonas changbaiensis NBRC 104936
maxbin.003	o__Cytophagales	100.0	0.74	42187.47	463160	0.88	184	7762495	244.90		false	yes	yes		Spirosoma sp.	g		Bacteroidetes	Cytophagia	Cytophagales	Cytophagaceae		Spirosoma fluviale DSM 29961
maxbin.004	o__Rhizobiales	80.80	5.34	123488.69	284386	0.90	36	4445593	244.15		x	yes	yes		Devosia sp.	g		Proteobacteria	Alphaproteobacteria	Rhizobiales	Hyphomicrobiaceae		unclassified Devosia
maxbin.005	k__Bacteria	86.21	33.89	67431.55	212357	0.88	69	4652777	242.25		no	yes	yes		Bradyrhizobiaceae	f		Proteobacteria	Alphaproteobacteria	Rhizobiales	Bradyrhizobiaceae		Afipia birgiae 34632
maxbin.006	o__Sphingomonadales	99.59	8.90	170901.25	1050695	0.91	28	4785235	219.72		x	yes	yes		Sphingomonadaceae	f		Proteobacteria	Alphaproteobacteria	Sphingomonadales	Sphingomonadaceae		Novosphingobium sp. ABRDHK2
maxbin.007	k__Bacteria	66.30	26.49	64048.61	353426	0.88	87	5572229	187.12		x	yes#/no	yes		Bradyrhizobiaceae	f		Proteobacteria	Alphaproteobacteria	Rhizobiales	Bradyrhizobiaceae		Afipia broomeae ATCC 49717
maxbin.008	o__Burkholderiales	98.44	2.23	176655.58	336019	0.94	36	6359601	149.04		x	x	yes		Comamonadaceae	f		Proteobacteria	Betaproteobacteria	Burkholderiales	Comamonadaceae		x
maxbin.009	k__Bacteria	93.10	36.99	54472.22	466185	0.89	134	7299278	143.94		x	yes#/no	mult.		Sphingomonadaceae	f		Proteobacteria	Alphaproteobacteria	Sphingomonadales	Sphingomonadaceae		Sphingomonas sp. HMWF008
maxbin.010	o__Rhizobiales	83.92	3.82	86810.96	151458	0.89	94	8160230	142.77		x	yes	yes		Rhizobiales	o		Proteobacteria	Alphaproteobacteria	Rhizobiales	Xanthobacteraceae		Labrys okinawensis
maxbin.011	p__Bacteroidetes	98.10	0.71	68673.76	407458	0.90	62	4257773	122.35		false	yes	yes/no		Sphingobacteriaceae	f		Bacteroidetes	Sphingobacteriia	Sphingobacteriales	Sphingobacteriaceae		Mucilaginibacter sp. MD40
maxbin.012	o__Actinomycetales	99.17	2.73	89280.92	179518	0.90	79	7053193	106.66		x	yes	yes		Pseudonorcadiaceae	f		Actinobacteria	Actinobacteria	Pseudonocardiales	Pseudonocardiaceae		Pseudonocardia sp. 73-21
maxbin.013	o__Sphingomonadales	99.66	0.63	69444.79	607178	0.91	53	3680574	98.53		x	yes	yes		Sphingopyxis sp.	g		Proteobacteria	Alphaproteobacteria	Sphingomonadales	Sphingomonadaceae		Sphingopyxis lindanitolerans
maxbin.014	o__Actinomycetales	97.81	0.27	93722.79	257878	0.94	28	2624238	94.72		yes	yes	yes		Microbacteriaceae	f		Actinobacteria	Actinobacteria	Micrococcales	Microbacteriaceae		Leifsonia sp. SCN 70-46
maxbin.015	k__Bacteria	58.62	17.24	51484.53	218283	0.88	96	4942515	77.02		x	x	yes		Bradyrhizobiaceae	f		Proteobacteria	Alphaproteobacteria	Rhizobiales	Bradyrhizobiaceae		x
maxbin.016	o__Actinomycetales	100.00	0.13	189708.82	705633	0.93	33	6260391	74.38		x	yes	yes		Mycobacterium sp.	g		Actinobacteria	Actinobacteria	Corynebacteriales	Mycobacteriaceae		Mycobacterium sp. ELW1
maxbin.017	o__Rhizobiales	69.09	7.52	206961.88	2053731	0.87	17	3518352	74.15		x	yes	yes		Rhizobiales	o		Proteobacteria	Alphaproteobacteria	Rhizobiales	Hyphomicrobiaceae		Hyphomicrobium zavarzinii
maxbin.018	p__Bacteroidetes	99.51	1.08	122963.49	268152	0.86	49	6025211	61.24		yes	yes	yes/no		Chitinophagaceae	f		Bacteroidetes	Chitinophagia	Chitinophagales	Chitinophagaceae		Vibrionimonas magnilacihabitans
maxbin.019	k__Bacteria	75.08	36.36	34740.06	76720	0.87	208	7225932	49.24		x	false	yes		Phyllobacteriaceae	f		Proteobacteria	Alphaproteobacteria	Rhizobiales	Phyllobacteriaceae		x
maxbin.020	c__Alphaproteobacteria	70.73	21.04	115689.54	357024	0.91	56	6478614	42.21		false	yes	yes		Phyllobacteriaceae	f		Proteobacteria	Alphaproteobacteria	Rhizobiales	Phyllobacteriaceae		Mesorhizobium sp. 3P27G6
maxbin.021	o__Burkholderiales	92.52	2.80	67330.65	139434	0.93	114	7675694	41.20		x	x	yes		Comamonadaceae	f		Proteobacteria	Betaproteobacteria	Burkholderiales	Comamonadaceae		x
maxbin.022	c__Gammaproteobacteria	98.46	2.72	237975.26	484551	0.92	19	4521530	41.19		x	x	yes/no		Bacteria	k		x	x	x	x		x
maxbin.023	p__Actinobacteria	95.26	0.00	23288.72	47708	0.92	148	3446731	41.02		yes	yes	yes		Actinobacteria	p		Actinobacteria	x	x	x		Thermoleophilia bacterium
maxbin.024	o__Burkholderiales	46.14	7.18	75513.55	243831	0.89	56	4228759	24.94		x	yes	false		Bacteria	k		x	x	x	x		Pelomonas puraquae
maxbin.025	k__Bacteria	98.65	0.23	71134.44	368655	0.93	36	2560840	24.57		yes	yes	yes/no		Chlamydiaceae	f		Chlamydiae	Chlamydiia	Chlamydiales	Chlamydiaceae		Chlamydia pneumoniae
maxbin.026	o__Cytophagales	99.40	0.89	116451.69	288441	0.88	48	5589681	24.26		yes	yes	yes		Hymenobacteraceae	f		Bacteroidetes	Cytophagia	Cytophagales	Hymenobacteraceae		Siccationidurans arizonensis
maxbin.027	c__Alphaproteobacteria	99.84	2.38	81795.27	158104	0.90	59	4825921	21.12		x	yes	yes		Caulobacteraceae	f		Proteobacteria	Alphaproteobacteria	Caulobacterales	Caulobacteraceae		Phenylobacterium zucineum
maxbin.028	o__Burkholderiales	96.26	1.64	61911.08	180188	0.93	91	5633908	20.19		x	x	yes		Burkholderiales	o		Proteobacteria	Betaproteobacteria	Burkholderiales	x		x
maxbin.029	k__Bacteria	92.05	2.84	17923.29	29706	0.90	362	6488232	19.90		yes	yes	yes		Planctomycetia	c		Planctomycetes	Planctomycetia	x	x		Blastopirellula marina
maxbin.030	o__Rhizobiales	98.73	1.16	49516.87	804809	0.88	84	4159417	17.61		yes	yes	yes		Rhizobiales	o		Proteobacteria	Alphaproteobacteria	Rhizobiales	x		Afipia clevelandensis
maxbin.031	o__Rhizobiales	85.21	3.26	20649.75	107934	0.88	281	5802580	12.63		x	yes	yes		Mesorhizobium sp.	g		Proteobacteria	Alphaproteobacteria	Rhizobiales	Phyllobacteriaceae		Mesorhizobium qingshengii
maxbin.032	o__Sphingomonadales	96.22	6.92	10752.03	50086	0.92	356	3827722	6.53		x	yes	yes		Sphingomonas sp.	g		Proteobacteria	Alphaproteobacteria	Sphingomonadales	Sphingomonadaceae		Sphingomonas sp. TZW2008
maxbin.033	k__Bacteria	59.69	9.93	1065.92	1040	0.56	8617	9185046	5.52		no	false?	false?		Cyanobacteria	p		Cyanobacteria	x	x	x		Afipia massiliensis 34633
maxbin.034	k__Bacteria	97.25	4.59	16267.54	47643	0.84	607	9874398	4.56		x	yes	false?		Chloroflexi	p		Chloroflexi	x	x	x		Dictyobacter aurantiacus
maxbin.035	o__Rhizobiales	84.26	75.48	1701.47	2527	0.90	5455	9281538	3.19		x	mult.	mult.		Rhizobiales	o		Proteobacteria	Alphaproteobacteria	Rhizobiales	x		Rhodoplanes sp. Z2-YC6860
maxbin.036	o__Rhizobiales	18.04	6.16	1689.95	2722	0.81	2585	4368511	3.19		x	mult.	mult.		Rhizobiales	o		x	x	x	x		x
maxbin.037	o__Rhizobiales	74.71	22.33	2921.57	4986	0.87	2343	6845249	3.14		x	mult.	mult.		Rhizobiales	o		x	x	x	x		x
maxbin.038	k__Bacteria	76.39	47.84	1844.48	2656	0.89	3856	7112308	2.86		x	mult.	mult.		Rhizobiales	o		x	x	x	x		x
maxbin.039	k__Bacteria	63.48	32.17	1746.39	2736	0.85	4193	7322628	2.72		x	mult.	mult.		Rhizobiales	o		x	x	x	x		x
maxbin.040	k__Archaea	31.50	3.95	1970.11	2748	0.79	8117	15991377	2.57		false	EUK	false		Eukaryote (Amoeba & Fungi)	?		x	x	x	x		x
maxbin.041	k__Archaea	34.28	10.02	1848.42	2548	0.80	6134	11338231	2.44		false	EUK	false/EUK		Eukaryote	?		x	x	x	x		x
maxbin.042	k__Archaea	5.13	0.93	825.45	856	0.74	3981	3286100	1.50		x	false	EUK		Eukaryote	?		x	x	x	x		x
maxbin.043	p__Cyanobacteria	34.58	1.06	899.38	933	0.88	1469	1321184	1.39		yes	yes	yes/no		'Contamination' => dataset B)	p		Cyanobacteria	Oscillatoriophycideae	Chroococcales	Microcystaceae		Microcystis aeruginosa
maxbin.044	k__Bacteria	12.07	1.72	1025.46	1090	0.82	527	540415	1.35		x	x	mult.		Bacteria	k		x	x	x	x		x
B) Chlorogloea purpurea SAG 13.99 (JP212)
Binning Results												Classification			Classification			Taxonomy
bin	marker lineage	Completeness	Contamination	Mean contig length	N50 (contigs)	Coding density	# contigs	Genome size	Coverage		16S	RpoB	BLAST		RpoB & Text Mining			Phylum	Class	Order	Family		Closest relative (RpoB-BLAST)
maxbin.001	root	0.00	0.00	5179.53	10422	0.80	76	393644	1079.03		x	x	"Yes"		Chlorogloea purpurea DSM 107001*	s		x	x	x	x		x
maxbin.002	p__Cyanobacteria	99.56	0.29	28463.46	79349	0.89	153	4354909	622.13		x	"yes"	"Yes"		Chlorogloea purpurea DSM 107001*	s		Cyanobacteria	Oscillatoriophycideae	Chroococcales	Entophysalidaceae		Microcystis aeruginosa G13-11
maxbin.003	o__Burkholderiales	85.86	5.70	37897.92	178371	0.93	131	4964628	288.68		x	x	yes		Comamonadaceae	f		Proteobacteria	Betaproteobacteria	Burkholderiales	Comamonadaceae		x
maxbin.004	p__Bacteroidetes	97.04	0.52	121640.54	658805	0.90	37	4500700	230.28		yes	yes	yes		Chitinophagaceae	f		Bacteroidetes	Chitinophagia	Chitinophagales	Chitinophagaceae		Chitinophagaceae bacterium IBVUCB2
maxbin.005	o__Sphingomonadales	81.59	14.77	47784.24	296290	0.90	93	4443934	150.84		false	x	yes/no		Sphingomonadales	o		Proteobacteria	Alphaproteobacteria	Sphingomonadales	x		x
maxbin.006	k__Bacteria	98.12	30.88	47575.87	118719	0.92	130	6184863	105.77		x	mult.	mult.		Proteobacteria	p		Proteobacteria	x	x	x		x
maxbin.007	k__Bacteria	91.03	2.30	97731.37	380063	0.85	81	7916241	87.81		x	yes	yes/yes		Planctomycetaceae	f		Planctomycetes	Planctomycetia	Planctomycetales	Planctomycetaceae		Planctomyces sp. SH-PL14
maxbin.008	o__Sphingomonadales	34.76	1.99	70536.76	389198	0.91	33	2327713	69.84		x	yes	yes/no		Sphingomonadales	o		Proteobacteria	Alphaproteobacteria	Sphingomonadales	Erythrobacteraceae		Porphyrobacter sp. SLTP
maxbin.009	k__Bacteria	67.24	23.51	85896.37	207639	0.88	43	3693544	61.41		x	mult.	mult.		Proteobacteria	c		Proteobacteria	x	x	x		x
maxbin.010	o__Rhodospirillales	89.39	25.52	111582.46	223968	0.92	79	8815014	60.85		x	x	yes/no		Rhizobiales	o		Proteobacteria	Alphaproteobacteria	Rhizobiales	x		x
maxbin.011	o__Sphingomonadales	85.54	10.13	83362.04	167465	0.92	48	4001378	52.94		x	yes	yes		Sphingopyxis sp.	g		Proteobacteria	Alphaproteobacteria	Sphingomonadales	Sphingomonadaceae		Sphingopyxis sp. Root214
maxbin.012	o__Rhizobiales	93.73	34.01	88593.52	285664	0.90	91	8062010	45.99		x	yes	yes		Bosea sp.	g		Proteobacteria	Alphaproteobacteria	Rhizobiales	Bradyrhizobiaceae		Bosea sp. DSM 18164
maxbin.013	o__Sphingomonadales	89.40	17.8	63181.88	237136	0.91	58	3664549	37.48		x	false	yes		Sphingopyxis sp.	g		Proteobacteria	Alphaproteobacteria	Sphingomonadales	Sphingomonadaceae		x
maxbin.014	o__Sphingomonadales	99.09	1.75	94599.58	1809278	0.92	36	3405585	31.73		yes	yes	yes		Sphingomonadaceae	f		Proteobacteria	Alphaproteobacteria	Sphingomonadales	Sphingomonadaceae		Sphingorhabdus sp. IMCC1753
maxbin.015	p__Bacteroidetes	97.62	0.98	121469.91	273276	0.91	33	4008507	28.58		no	yes	yes/no		Bacteria	k		x	x	x	x		Pseudopedobacter saltans
maxbin.016	k__Bacteria	100.0	13.79	83188.69	214845	0.90	72	5989586	25.63		yes	yes	yes/no		Luteitalea pratensis	s		Acidobacteria	Vicinamibacteria	x	Vicinamibacteraceae		Luteitalea pratensis
maxbin.017	o__Sphingomonadales	85.47	0.74	41969.56	72058	0.90	73	3063778	20.93		x	yes	yes		Sphingopyxis sp.	g		Proteobacteria	Alphaproteobacteria	Sphingomonadales	Sphingomonadaceae		Sphingopyxis sp. Z10-6
maxbin.018	c__Alphaproteobacteria	96.43	7.39	6919.56	10491	0.90	762	5272708	18.04		x	yes	yes		Caulobacteraceae	f		Proteobacteria	Alphaproteobacteria	Caulobacterales	Caulobacteraceae		Phenylobacterium sp.
maxbin.019	o__Rhizobiales	92.41	1.86	39139.78	70227	0.90	116	4540215	16.10		x	yes/yes	yes		Rhizobiales	o		Proteobacteria	Alphaproteobacteria	Rhizobiales	x		x
maxbin.020	o__Cytophagales	98.51	0.52	135201.53	781759	0.93	34	4596852	15.30		false	yes	yes/no		Cytophagales	o		Bacteroidetes	Cytophagia	Cytophagales	x		Cytophagales bacterium
maxbin.021	k__Bacteria	99.32	1.75	71733.84	1133283	0.91	61	4375764	12.85		yes	yes	yes/no		Opitutus sp.	g		Verrucomicrobia	Opitutae	Opitutales	Opitutaceae		Opitutus terrae
maxbin.022	k__Bacteria	81.03	6.01	38807.63	69480	0.88	139	5394261	9.99		x	yes	yes		Mesorhizobium sp.	g		Proteobacteria	Alphaproteobacteria	Rhizobiales	Phyllobacteriaceae		Mesorhizobium ephedrae
maxbin.023	o__Rhizobiales	89.03	7.31	70192.69	163484	0.90	81	5685608	9.85		x	x	yes		Devosia sp.	g		Proteobacteria	Alphaproteobacteria	Rhizobiales	Hyphomicrobiaceae		x
maxbin.024	k__Bacteria	97.09	4.65	8294.16	13703	0.90	772	6403088	9.59		yes	yes	yes		Gemmataceae	f		Planctomycetes	Planctomycetia	Gemmatales	Gemmataceae		Fimbriiglobus ruber
maxbin.025	o__Rhizobiales	81.69	0.75	12242.88	22567	0.89	407	4982851	9.22		x	x	yes		Rhizobiales	o		Proteobacteria	Alphaproteobacteria	Rhizobiales	x		x
maxbin.026	o__Burkholderiales	86.51	1.46	9462.31	21033	0.93	790	7475223	8.47		x	x	yes		Variovorax sp.	g		Proteobacteria	Betaproteobacteria	Burkholderiales	Comamonadaceae		x
maxbin.027	o__Rhodospirillales	91.14	1.99	15773.11	35778	0.93	351	5536362	7.69		x	x	yes		Rhodospirillales	o		Proteobacteria	Alphaproteobacteria	Rhodospirillales	x		x
maxbin.028	k__Bacteria	100.0	23.67	57135.82	269900	0.88	94	5370767	6.77		yes	yes/no	yes		Rhizobiales	o		Proteobacteria	Alphaproteobacteria	Rhizobiales	x		x
maxbin.029	p__Bacteroidetes	97.29	1.75	31961.7	206046	0.92	191	6104684	6.46		x	yes	yes		Bacteroidetes	p		Bacteroidetes	x	x	x		Flavihumibacter sp. ZG627
maxbin.030	k__Bacteria	60.69	5.17	2914.5	4751	0.90	1509	4397979	5.90		x	x	yes		Caulobacteraceae	f		Proteobacteria	Alphaproteobacteria	Caulobacterales	Caulobacteraceae		x
maxbin.031	k__Bacteria	3.45	0.00	7508.52	21075	0.89	86	645733	5.27		x	x	mult.		Alphaproteobacteria	c		Proteobacteria	Alphaproteobacteria	x	x		x
maxbin.032	f__Flavobacteriaceae	99.15	1.3	24268.6	70993	0.91	153	3713096	5.10		x	yes	yes		Flavobacterium sp.	g		Bacteroidetes	Flavobacteriia	Flavobacteriales	Flavobacteriaceae		Flavobacterium noncentrifugens
maxbin.033	o__Rhizobiales	74.70	6.40	8070.15	47347	0.92	672	5423141	4.60		x	yes	yes		Rhizobiales	o		Proteobacteria	Alphaproteobacteria	Rhizobiales	x		Nordella sp. HKS 07
maxbin.034	o__Cytophagales	94.12	2.19	3664.21	5628	0.89	2058	7540950	4.50		yes/no	yes	yes/no		Spirosoma sp.	g		Bacteroidetes	Cytophagia	Cytophagales	Cytophagaceae		Spirosoma linguale DSM 74
maxbin.035	o__Rhodospirillales	94.99	10.47	6533.13	19192	0.91	1054	6885915	4.19		x	yes#/no	mult.		Bacteria	k		x	x	x	x		Arboricoccus pini
maxbin.036	o__Sphingomonadales	96.32	8.98	3654.9	14342	0.90	1215	4440707	3.75		x	yes	yes		Sphingobium sp.	g		Proteobacteria	Alphaproteobacteria	Sphingomonadales	Sphingomonadaceae		Sphingobium limneticum
maxbin.037	p__Actinobacteria	88.51	9.22	1690.11	2301	0.90	2740	4630901	3.71		x	yes	yes		Actinobacteria	p		Actinobacteria	x	x	x		Patulibacter americanus
maxbin.038	o__Rhizobiales	77.79	36.13	3033.31	7199	0.92	1709	5183927	3.19		x	yes#/yes	yes		Rhizobiales	o		Proteobacteria	Alphaproteobacteria	Rhizobiales	x		Bosea sp. ANAM02
maxbin.039	k__Bacteria	52.95	29.31	1351.69	1752	0.92	1661	2245157	2.39		x	yes	yes		Rhizobiales	o		Proteobacteria	Alphaproteobacteria	Rhizobiales	x		Mesorhizobium sp. YM1C-6-2
maxbin.040	k__Bacteria	69.78	52.59	1278.77	1687	0.92	6218	7951397	2.34		x	x	mult.		Rhizobiales	o		Proteobacteria	Alphaproteobacteria	Rhizobiales	x		x
maxbin.041	k__Bacteria	27.29	15.08	1222.82	1533	0.92	1800	2201081	2.24		x	mult.	mult.		Rhizobiales	o		Proteobacteria	Alphaproteobacteria	Rhizobiales	x		x
maxbin.042	k__Bacteria	63.95	54.89	1067.38	1222	0.86	7842	8370395	2.07		x	mult.	mult.		Proteobacteria	p		Proteobacteria	x	x	x		x
maxbin.043	k__Bacteria	32.71	5.17	913.42	1002	0.93	4151	3791608	1.75		x	x	yes		Burkholderiales	o		Proteobacteria	Betaproteobacteria	Burkholderiales	x		x
maxbin.044	k__Bacteria	39.66	4.89	941.11	1039	0.86	4490	4225598	1.74		false	false	mult.		Bacteria	k		x	x	x	x		x
maxbin.045	g__Mycobacterium	19.70	1.76	721.45	767	0.91	2777	2003453	1.53		x	yes#/no	yes/no		Mycobacteriaceae	f		Actinobacteria	Actinobacteria	Corynebacteriales	Mycobacteriaceae		Mycobacterium sp. ITM-2016-00316
C) Gomphosphaeria aponina DSM 107014 (JP213)
Binning Results												Classification			Classification			Taxonomy
bin	marker lineage	Completeness	Contamination	Mean contig length	N50 (contigs)	Coding density	# contigs	Genome size	Coverage		16S	RpoB	BLAST		RpoB & Text Mining			Phylum	Class	Order	Family		Closest relative (RpoB-BLAST)
maxbin.001	c__Alphaproteobacteria	73.04	0.43	60045.89	271625	0.93	66	3963029	216.46		yes	yes	yes/no		Rhodospirillaceae	f		Proteobacteria	Alphaproteobacteria	Rhodospirillales	Rhodospirillaceae		Rhodospirillaceae bacterium SYSU D60014
maxbin.002	c__Alphaproteobacteria	44.06	6.96	17970.59	213996	0.91	99	1779088	152.25		false	x	mult.		Alphaproteobacteria	c		Proteobacteria	Alphaproteobacteria	x	x		x
maxbin.003	p__Cyanobacteria	97.82	0.11	7177.6	20142	0.83	746	5354489	85.91		x	"yes"	"Yes"		Gomphosphaeria aponia DSM 107014*	s		Cyanobacteria	Oscillatoriophycideae	Chroococcales	Gomphosphaeriaceae		Moorea sp. SIO2B7
maxbin.004	c__Alphaproteobacteria	100.00	5.55	15162.69	460867	0.89	277	4200065	58.22		yes	yes	mult.		Hyphomonas sp.	g		Proteobacteria	Alphaproteobacteria	Rhodobacterales	Hyphomonadaceae		Hyphomonas sp. CACIAM 19H1
maxbin.005	c__Alphaproteobacteria	94.48	4.22	11322.87	149624	0.90	247	2796749	49.08		yes/no	yes	yes		Brevundimonas sp.	g		Proteobacteria	Alphaproteobacteria	Caulobacterales	Caulobacteraceae		Brevundimonas fluminis
maxbin.006	o__Burkholderiales	99.53	1.40	12355.27	290590	0.91	378	4670292	34.15		x	yes	yes		Hydrogenophaga sp.	g		Proteobacteria	Betaproteobacteria	Burkholderiales	Comamonadaceae		Hydrogenophaga sp. 2FB
maxbin.007	o__Rhizobiales	98.54	2.51	20800.44	185663	0.89	174	3619276	29.06		false	yes	yes		Rhizobiales	o		Proteobacteria	Alphaproteobacteria	Rhizobiales	Beijerinckiaceae		Beijerinckiaceae bacterium
maxbin.008	p__Bacteroidetes	97.94	0.00	82265.98	234496	0.92	40	3290639	20.36		yes/no	yes	yes/no		Bacteroidetes	p		Bacteroidetes	x	x	x		Pedobacter sp. HX-22-1
maxbin.009	o__Sphingomonadales	98.16	1.02	47359.49	69906	0.90	92	4357073	18.03		yes	yes	yes		Sphingopyxis sp.	g		Proteobacteria	Alphaproteobacteria	Sphingomonadales	Sphingomonadaceae		Sphingopyxis sp. Root214
maxbin.010	c__Betaproteobacteria	95.91	1.50	46343.84	154090	0.89	89	4124602	18.00		false	yes	yes/no		Betaproteobacteria	c		Proteobacteria	Betaproteobacteria	x	x		Nitrosospira sp. NpAV
maxbin.011	o__Rhodospirillales	99.00	1.00	166302.73	2733908	0.91	26	4323871	16.20		yes/no	yes	false		Rhodospirillaceae	f		Proteobacteria	Alphaproteobacteria	Rhodospirillales	Rhodospirillaceae		Rhodospirillaceae bacterium
maxbin.012	c__Alphaproteobacteria	87.28	3.91	64091.13	152206	0.91	78	4999108	11.07		x	x	yes		Rhodospirillales	o		Proteobacteria	Alphaproteobacteria	Rhodospirillales	x		x
maxbin.013	k__Bacteria	98.28	8.62	30491.92	80952	0.88	139	4238377	8.86		yes	mult.	mult.		Alphaproteobacteria	c		Proteobacteria	Alphaproteobacteria	x	x		x
maxbin.014	k__Bacteria	97.44	4.01	39458.56	136392	0.94	108	4261525	8.81		yes/no	false?	false?		Bacteria	k		x	x	x	x		Luteitalea pratensis
maxbin.015	o__Rhodospirillales	96.14	1.18	19297.88	50362	0.93	246	4747279	8.55		x	yes	yes/no		Rhodospirillaceae	f		Proteobacteria	Alphaproteobacteria	Rhodospirillales	Rhodospirillaceae		Rhodospirillaceae bacterium SYSU D60015
maxbin.016	k__Bacteria	100.00	7.22	15966.6	169131	0.93	215	3432820	7.70		false	false?	false?		Bacteria	k		x	x	x	x		Sphingobacteriaceae bacterium
maxbin.017	k__Bacteria	22.41	0.00	11884.49	17772	0.89	45	534802	6.04		x	x	mult.		Proteobacteria	p		Proteobacteria	x	x	x		x
maxbin.018	k__Bacteria	100.00	16.24	3512.7	143447	0.90	1862	6540655	5.26		false	yes	yes/no		Cytophagales	o		Bacteroidetes	Cytophagia	Cytophagales	x		Chryseotalea sanaruensis
maxbin.019	k__Bacteria	93.10	53.26	11183.97	25616	0.90	671	7504445	4.41		yes	yes/no	yes		Mesorhizobium sp.	g		Proteobacteria	Alphaproteobacteria	Rhizobiales	Phyllobacteriaceae		Mesorhizobium sp. 1M-11
maxbin.020	o__Rhizobiales	90.56	11.41	3959.19	7646	0.90	984	3895842	3.58		x	yes	yes/no		Devosia sp.	g		Proteobacteria	Alphaproteobacteria	Rhizobiales	Hyphomicrobiaceae		Devosia sp. YR412
maxbin.021	o__Sphingomonadales	91.33	5.82	4144.33	7734	0.92	682	2826431	3.29		x	x	yes		Sphingomonadales	o		Proteobacteria	Alphaproteobacteria	Sphingomonadales	x		x
maxbin.022	k__Bacteria	67.24	11.21	2661.46	8138	0.92	1569	4175832	3.19		x	x	mult.		Proteobacteria	p		Proteobacteria	x	x	x		x
maxbin.023	k__Bacteria	47.13	5.17	1718.03	2355	0.91	2212	3800276	3.11		x	x	yes		Pseudonocardiales	o		Actinobacteria	Actinobacteria	Pseudonocardiales	x		x
maxbin.024	k__Bacteria	82.76	39.44	1414.34	1721	0.90	2377	3361894	2.64		x	yes/no	yes		Pseudonocardia sp.	g		Actinobacteria	Actinobacteria	Pseudonocardiales	Pseudonocardiaceae		Pseudonocardia sp. HH130629-09
maxbin.025	o__Actinomycetales	81.14	4.53	1551.03	1998	0.90	1243	1927931	2.28		mult.	mult.	mult.		Bacteria	k		x	x	x	x		x
maxbin.026	c__Betaproteobacteria	25.75	4.77	1013.89	1084	0.88	1367	1385988	2.26		x	mult.	mult.		Proteobacteria	p		Proteobacteria	x	x	x		x
maxbin.027	c__Alphaproteobacteria	65.49	22.08	1000.84	1160	0.91	4045	4048397	1.88		x	mult.	mult.		Alphaproteobacteria	c		Proteobacteria	Alphaproteobacteria	x	x		x
											yes = BLAST-search or BLAST-mining results consistent with CheckM marker lineage
											no = 16S-rDNA BLASTN hit in conflict with RpoB-Hit/BLAST-Mining
											yes/no = diagnostic sequence plus other one(s)
											false = BLAST hit inconsistent with CheckM marker lineage
											x = bin contains no 16S/RpoB sequence
											* = classification Cyanobacterium (reference strain)
											# = classification largest RpoB hit
											mult. = multiple hits from different families
