# Supplementary material for: Filling the Gaps in the Cyanobacterial Tree of Life—Metagenome Analysis of Stigonema ocellatum DSM 106950, Chlorogloea purpurea SAG 13.99 and Gomphosphaeria aponina DSM 107014
Source: Genes (Basel). 2021 Mar 9;12(3):389. doi: 10.3390/genes12030389 (PMC8001431; doi:10.3390/genes12030389)
Supplement: Supplementary file 1 [file genes-12-00389-s001.zip › genes-1023673-SI/B_Supplemental-Data_Revision_Marter-et-al-210203/TableS6_Cyano-Taxonomie_MLSA-Tree-213_versus_NCBI_210202.xlsx]

## Sheet: Tabelle1
Table S6: Comparison of the phylogenetic affiliation of 213 Cyanobacteria with the NCBI taxonomy (see MLSA-tree, Figure S2)
The three newly sequenced Cyanobacteria of the current study are highlighted in blue with a yellow background. Inconsitancies of the NCBI taxonomy with the classification via CyanoDB 2.0 are highlighted in pink, the alternative classification in on family level are highlighted in green. *, comment.
	Genomes - NCBI	Phylogeny - MLSA-Tree		Taxonomy NCBI							Genome		Classification according to
	Strain	Clade	Subclade	Phylum	Class/Subclass	Order	Family	Genus	Species	ID	Assembly		CyanoDB 2.0 (12.08.2020)		Synonym 1	Synonym 2	Comment*
001	Nostoc sp. PCC 7120 = FACHB-418	B1	B1-a	Cyanobacteria	x	Nostocales	Nostocaceae	Nostoc	x	103690	GCA_000009705.1		Nostocaceae
002	Nostoc sp. DSM 107007	B1	B1-a	Cyanobacteria	x	Nostocales	Nostocaceae	Nostoc	x	103690	GCA_003990585.1		Nostocaceae
003	Trichormus variabilis ATCC 29413	B1	B1-a	Cyanobacteria	x	Nostocales	Nostocaceae	Trichormus	variabilis	240292	GCA_000204075.1		Nostocaceae
004	Nostoc sp. NIES-3756	B1	B1-a	Cyanobacteria	x	Nostocales	Nostocaceae	Nostoc	x	1751286	GCA_001548375.1		Nostocaceae
005	Nostoc sp. PCC 7524	B1	B1-a	Cyanobacteria	x	Nostocales	Nostocaceae	Nostoc	x	28072	GCA_000316645.1		Nostocaceae
006	Nostoc sp. CENA543	B1	B1-a	Cyanobacteria	x	Nostocales	Nostocaceae	Nostoc	x	1869241	GCA_002896875.1		Nostocaceae
007	Nostoc sp. PCC 7107	B1	B1-a	Cyanobacteria	x	Nostocales	Nostocaceae	Nostoc	x	317936	GCA_000316625.1		Nostocaceae
008	Nostoc sp. NIES-4103	B1	B1-a	Cyanobacteria	x	Nostocales	Nostocaceae	Nostoc	x	2005458	GCA_002368335.1		Nostocaceae
009	Nostoc carneum NIES-2107	B1	B1-a	Cyanobacteria	x	Nostocales	Nostocaceae	Nostoc	carneum	1973483	GCA_002368155.1		Nostocaceae
010	Tolypothrix tenuis PCC 7101*	B1	B1-a	Cyanobacteria	x	Nostocales	Tolypothrichaceae	Tolypothrix	tenuis	231146	GCA_002368295.1
011	Calothrix sp. NIES-2100	B1	B1-a	Cyanobacteria	x	Nostocales	Calotrichaceae	Calothrix	x	1954172	GCA_002368195.1		Calotrichaceae
012	Calothrix brevissima NIES-22	B1	B1-a	Cyanobacteria	x	Nostocales	Calotrichaceae	Calothrix	brevissima	1973478	GCA_002367995.1
013	Calothrix sp. PCC 7507	B1	B1-a	Cyanobacteria	x	Nostocales	Calotrichaceae	Calothrix	x	99598	GCA_000316575.1		Calotrichaceae
014	Fortiea contorta PCC 7126*	B1	B1-a	Cyanobacteria	x	Nostocales	Fortieaceae	Fortiea	contorta	643473	GCA_000332295.1
015	Nostoc sp. Lobaria pulmonaria 5183 cyanobiont	B1	B1-a	Cyanobacteria	x	Nostocales	Nostocaceae	Nostoc	x	1618022	GCA_002949795.1		Nostocaceae
016	Nostoc flagelliforme CCNUN1	B1	B1-a	Cyanobacteria	x	Nostocales	Nostocaceae	Nostoc	flagelliforme	2038116	GCA_002813575.1
017	Nostoc punctiforme PCC 73102	B1	B1-a	Cyanobacteria	x	Nostocales	Nostocaceae	Nostoc	punctiforme	63737	GOLD: Go0001694		Nostocaceae		Nostoc punctiforme ATCC 29133
018	Nostoc sp. N6 Peltigera membranacea cyanobiont	B1	B1-a	Cyanobacteria	x	Nostocales	Nostocaceae	Nostoc	x	1261031	GCA_002949735.1		Nostocaceae
019	Nostoc linckia NIES-25	B1	B1-a	Cyanobacteria	x	Nostocales	Nostocaceae	Nostoc	linckia	1091006	GCA_002368035.1		Nostocaceae
020	Trichormus variabilis DSM 107003	B1	B1-a	Cyanobacteria	x	Nostocales	Nostocaceae	Trichormus	variabilis	447716	GCA_003991935.1		Nostocaceae		Trichormus variabilis SAG 1403-4b	Anabaena variabilis PCC 6309
021	Anabaena sp. PCC 7108	B1	B1-a	Cyanobacteria	x	Nostocales	Nostocaceae	Anabaena	x	163908	GCA_000332135.1		Nostocaceae
022	Anabaena cylindrica PCC 7122	B1	B1-a	Cyanobacteria	x	Nostocales	Nostocaceae	Anabaena	cylindrica	272123	GCA_000317695.1		Nostocaceae
023	Sphaerosphermopsis kisseleviana NIES-73	B1	B1-a	Cyanobacteria	x	Nostocales	Aphanizomenonaceae	Sphaerosphermopsis	kisseleviana	1973480	GCA_002368075.1		Nostocaceae
024	Raphidiopsis curvata NIES-932	B1	B1-a	Cyanobacteria	x	Nostocales	Aphanizomenonaceae	Raphidiopsis	curvata	1973482	GCA_002368135.1		Nostocaceae
025	Trichormus azollae 0708	B1	B1-a	Cyanobacteria	x	Nostocales	Nostocaceae	Trichormus	azollae	551115	GCA_000196515.1		Nostocaceae		Nostoc azollae' 078
026	Aphanizomenon flos-aquae MDT14a	B1	B1-a	Cyanobacteria	x	Nostocales	Aphanizomenonaceae	Aphanizomenon	flos-aque	1710895	GCA_001672095.1		Aphanizomenonaceae
027	Dolichospermum circinale AWQC310F	B1	B1-a	Cyanobacteria	x	Nostocales	Aphanizomenonaceae	Dolichospermum	circinale	553470	GCA_000426925.1		Aphanizomenonaceae
028	Anabaena sp. WA102	B1	B1-a	Cyanobacteria	x	Nostocales	Nostocaceae	Anabaena	x	1647413	GCA_001277295.1		Nostocaceae
029	Anabaena sp. 90	B1	B1-a	Cyanobacteria	x	Nostocales	Nostocaceae	Anabaena	x	46234	GCA_000312705.1		Nostocaceae
030	Cuspidothrix issatschenkoi CHARLIE-1	B1	B1-a	Cyanobacteria	x	Nostocales	Aphanizomenonaceae	Cuspidothrix	issatschenkoi	2052836	GCA_002934005.1		Nostocaceae
031	Cylindrospermum stagnale PCC 7417	B1	B1-a	Cyanobacteria	x	Nostocales	Nostocaceae	Cylindrospermum	stagnale	56107	GCA_000317535.1		Nostocaceae
032	Nodularia spumigena CCY9414	B1	B1-a	Cyanobacteria	x	Nostocales	Aphanizomenonaceae	Nodularia	spumigena	313624	GCA_000340565.3		Nostocaceae
033	Nodularia spumigena UHCC 0039	B1	B1-a	Cyanobacteria	x	Nostocales	Aphanizomenonaceae	Nodularia	spumigena	1914872	GCA_003054475.1		Nostocaceae
034	Nodularia sp. NIES-3585	B1	B1-a	Cyanobacteria	x	Nostocales	Aphanizomenonaceae	Nodularia	x	1973477	GCA_002218065.1		Nostocaceae
035	Tolypothrix sp. NIES-4075	B1	B1-a	Cyanobacteria	x	Nostocales	Tolypothrichaceae	Tolypothrix	x	2005459	GCA_002218085.1		Tolypothrichaceae
036	[Scytonema hofmanni] UTEX 2349	B1	B1-a	Cyanobacteria	x	Nostocales	Tolypothrichaceae	Tolypothrix	x	1469607	GCA_000582685.1		Tolypothrichaceae
037	Calothrix desertica DSM 106972	B1	B1-b	Cyanobacteria	x	Nostocales	Calotrichaceae	Calothrix	desertica	232991	GCA_003991905.1		Calotrichaceae		Calothrix desertica PCC 7102
038	Calothrix sp. PCC 7103	B1	B1-b	Cyanobacteria	x	Nostocales	Calotrichaceae	Calothrix	x	32057	GCA_000331305.1		Calotrichaceae
039	Calothrix sp. NIES-4071	B1	B1-b	Cyanobacteria	x	Nostocales	Calotrichaceae	Calothrix	x	2005469	GCA_002368455.1		Calotrichaceae
040	Calothrix sp. PCC 6303	B1	B1-b	Cyanobacteria	x	Nostocales	Calotrichaceae	Calothrix	x	1170562	GCA_000317435.1		Calotrichaceae		Calothrix sp. ATCC 29156
041	Calothrix sp. NIES-3974	B1	B1-b	Cyanobacteria	x	Nostocales	Calotrichaceae	Calothrix	x	2005462	GCA_002368395.1		Calotrichaceae
042	Calothrix sp. 336/3	B1	B1-b	Cyanobacteria	x	Nostocales	Calotrichaceae	Calothrix	x	1337936	GCA_000734895.2		Calotrichaceae
043	Calothrix parasitica NIES-267	B1	B1-b	Cyanobacteria	x	Nostocales	Calotrichaceae	Calothrix	x	1973488	GCA_002368095.1
044	Rivularia sp. PCC 7116*	B1	B1-b	Cyanobacteria	x	Nostocales	Rivulariaceae	Rivularia	x	373994	GCA_000316665.1
045	Calothrix rhizosoleniae SC01	B1	B1-b	Cyanobacteria	x	Nostocales	Calotrichaceae	Calothrix	rhizosoleniae	439482	GCA_900185595.1
046	Richelia intracellularis HH01*	B1	B1-b	Cyanobacteria	x	Nostocales	Nostocaceae	Richelia	intracellularis	1165094	GCA_000350105.1		Nostocaceae				probable misclassification of a fast evolving cyanobacterium
047	Hapalosiphon sp. MRB220	B1	B1-b	Cyanobacteria	x	Nostocales	Hapalosiphonaceae	Hapalosiphon	x	1704290	GCA_001275395.1
048	Fischerella sp. PCC 9431	B1	B1-b	Cyanobacteria	x	Nostocales	Hapalosiphonaceae	Fischerella	x	1173023	GCA_000447295.1		Hapalosiphonaceae
049	Fischerella sp. NIES-4106	B1	B1-b	Cyanobacteria	x	Nostocales	Hapalosiphonaceae	Fischerella	x	2005456	GCA_002368315.1		Hapalosiphonaceae
050	Fischerella muscicola PCC 73103	B1	B1-b	Cyanobacteria	x	Nostocales	Hapalosiphonaceae	Fischerella	muscicola	372781	GCA_000317245.1		Hapalosiphonaceae		Fischerella muscicola SAG 1427-1
051	Fischerella sp. PCC 9339	B1	B1-b	Cyanobacteria	x	Nostocales	Hapalosiphonaceae	Fischerella	x	1174528	GCA_000315585.1		Hapalosiphonaceae
052	Fischerella muscicola PCC 7414	B1	B1-b	Cyanobacteria	x	Nostocales	Hapalosiphonaceae	Fischerella	muscicola	306281	GCA_000317205.1		Hapalosiphonaceae
053	Fischerella sp. NIES-3754	B1	B1-b	Cyanobacteria	x	Nostocales	Hapalosiphonaceae	Fischerella	x	1752063	GCA_001548455.1		Hapalosiphonaceae
054	Fischerella thermalis PCC 7521	B1	B1-b	Cyanobacteria	x	Nostocales	Hapalosiphonaceae	Fischerella	thermalis	98439	GCA_000317225.1		Hapalosiphonaceae		Fischerella sp. ATCC 29538
055	Fischerella sp. PCC 9605	B1	B1-b	Cyanobacteria	x	Nostocales	Hapalosiphonaceae	Fischerella	x	1173024	GCA_000517105.1		Hapalosiphonaceae
056	Chlorogloeopsis fritschii PCC 6912	B1	B1-b	Cyanobacteria	x	Nostocales	Chlorogloeopsidaceae	Chlorogloeopsis	fritschii	211165	GCA_000317285.1		Chlorogloeopsidaceae
057	Chlorogloeopsis sp. DSM 101459	B1	B1-b	Cyanobacteria	x	Nostocales	Chlorogloeopsidaceae	Chlorogloeopsis	x	211165	GCA_003990575.1		Chlorogloeopsidaceae
058	Cyanobacterium sp. PCC 7702	B1	B1-b	Cyanobacteria	x	x	x	x	x	1173021	GCA_000332255.1		x			Chlorogloeopsis sp. PCC 7702
059	Scytonema sp. NIES-4073	B1	B1-b	Cyanobacteria	x	Nostocales	Scytonemataceae	Scytonema	x	2005464	GCA_002368435.1		Scytonemataceae
060	Mastigocladopsis repens PCC 10914	B1	B1-b	Cyanobacteria	x	Nostocales	Scytonemataceae	Mastigocladopsis	repens	221288	GCA_000315565.1		Scytonemataceae
061	Scytonema hofmannii PCC 7110	B1	B1-b	Cyanobacteria	x	Nostocales	Scytonemataceae	Scytonema	hofmannii	128403	GCA_000346485.2		Scytonemataceae
062	Stigonema ocellatum DSM 106950	B1	B1-b	Cyanobacteria	x	Nostocales	Stigonemataceae	Stigonema	ocellatum	221294	JADQBA000000000		Stigonemataceae		Stigognema ocellatum SAG 48.90
063	Gloeocapsa sp. PCC 7428	B1	B1-c	Cyanobacteria	Oscillatoriophycideae	Chroococcales	Chroococcaceae	Gloeocapsa	x	1173026	GCA_000317555.1		Chroococcaceae
064	Gloeocapsopsis sp. AAB1 = 1H9	B1	B1-c	Cyanobacteria	Oscillatoriophycideae	Chroococcales	Chroococcaceae	Gloeocapsopsis	x	1433147	GCA_009728615.1		Chroococcaceae		Gloeocapsopsis sp. AAB1 = 1H9
065	Chroococcidiopsis sp. TS-821	B1	B1-c	Cyanobacteria	x	Chroococcidiopsidales	Chroococcidiopsidaceae	Chroococcidiopsis	x	1378066	GCA_002939305.1		Chroococcidiopsidaceae
066	Chroococcidiopsis thermalis PCC 7203	B1	B1-c	Cyanobacteria	x	Chroococcidiopsidales	Chroococcidiopsidaceae	Chroococcidiopsis	thermalis	251229	GCA_000317125.1		Chroococcidiopsidaceae
067	Chroococcidiopsis cubana DSM 107010	B1	B1-c	Cyanobacteria	x	Chroococcidiopsidales	Chroococcidiopsidaceae	Chroococcidiopsis	cubana	388085	GCA_003991895.1		Chroococcidiopsidaceae		Chroococcidiopsis cubana SAG 39.79
068	Aliterella atlantica CENA595	B1	B1-c	Cyanobacteria	x	Chroococcidiopsidales	Chroococcidiopsidaceae	Aliterella	atlantica	1618023	GCA_000952155.1		Aliterellaceae
069	Synechocystis sp. PCC 7509	B1	B1-c	Cyanobacteria	x	Synechococcales	Merismopediaceae	Synechocystis	x	927677	GCA_000332075.2		Merismopediaceae
070	Chlorogloea sp. CCALA 695	B1	B1-c	Cyanobacteria	Oscillatoriophycideae	Chroococcales	Entophysalidaceae	Chlorogloea	x	2107693	GCA_003003885.1		Entophysalidaceae
071	Phormidium ambiguum IAM M-71	B5	x	Cyanobacteria	Oscillatoriophycideae	Oscillatoriales	Oscillatoriaceae	Phormidium	ambiguum	454136	GCA_001904725.1		Oscillatoriaceae
072	Cyanobacteria bacterium UBA11371	B5	x	Cyanobacteria	x	x	x	x	x	2055770	GCA_003486305.1		x
073	Crinalium epipsammum PCC 9333	B4	x	Cyanobacteria	Oscillatoriophycideae	Oscillatoriales	Gomontiellaceae	Crinalium	x	1173022	GCA_000317495.1		Gomontiellaceae
074	Chamaesiphon minutus PCC 6605	B4	x	Cyanobacteria	x	Synechococcales	Chamaesiphonaceae	Chamaesiphon	minutus	1173020	GCA_000317145.1		Chamaesiphonaceae
075	Merismopedia glauca CCAP 1448/3	B4	x	Cyanobacteria	x	Synechococcales	Merismopediaceae	Merismopedia	glauca	1296344	GCA_003003775.1		Merismopediaceae
076	Moorea producens 3L	B3	x	Cyanobacteria	Oscillatoriophycideae	Oscillatoriales	Oscillatoriaceae	Moorea	producens	489825	GCA_000211815.1		no results
077	Moorea producens PAL-8-15-08-1	B3	x	Cyanobacteria	Oscillatoriophycideae	Oscillatoriales	Oscillatoriaceae	Moorea	producens	1458985	GCA_001767235.1		no results
078	Coleofasciculus chthonoplastes PCC 7420	B3	x	Cyanobacteria	Oscillatoriophycideae	Oscillatoriales	Coleofasciculaceae	Coleofasciculus	chthonoplastes	118168	GCA_000155555.1		Coleofasciculaceae
079	Microcoleus sp. PCC 7113	B3	x	Cyanobacteria	Oscillatoriophycideae	Oscillatoriales	Microcoleaceae	Microcoleus	x	1173027	GCA_000317515.1		Microcoleaceae
080	Crocosphaera subtropica ATCC 51142	B2	B2-a	Cyanobacteria	Oscillatoriophycideae	Chroococcales	Aphanothecaceae	Crocosphaera	subtropica	43989	GCA_000017845.1		Aphanothecaceae
081	Crocosphaera chwakensis CCY0110 DSM 101228	B2	B2-a	Cyanobacteria	Oscillatoriophycideae	Chroococcales	Aphanothecaceae	Crocosphaera	chwakensis	391612	GCA_000169335.1		Aphanothecaceae
082	Crocosphaera watsonii WH 8501	B2	B2-a	Cyanobacteria	Oscillatoriophycideae	Chroococcales	Aphanothecaceae	Crocosphaera	watsonii	165597	GCA_000167195.1		Aphanothecaceae
083	Rippkaea orientalis PCC 8801	B2	B2-a	Cyanobacteria	Oscillatoriophycideae	Chroococcales	Aphanothecaceae	Rippkaea	orientalis	41431	GCA_000021805.1		Aphanothecaceae
084	Unicellular cyanobacterium SU2	B2	B2-a	Cyanobacteria	x	x	x	x	x	1981054	GCA_002110465.1		x
085	Synechocystis sp. PCC 6803	B2	B2-a	Cyanobacteria	x	Synechococcales	Merismopediaceae	Synechocystis	x	1148	GCA_000009725.1		Merismopediaceae
086	Synechocystis sp. PCC 6714	B2	B2-a	Cyanobacteria	x	Synechococcales	Merismopediaceae	Synechocystis	x	1147	GCA_000478825.2		Merismopediaceae
087	Snowella sp. ULC335 bin1	B2	B2-a	Cyanobacteria	x	Synechococcales	Coelosphaeriaceae	Snowella	x	2164131	GCA_003249095.1		Coelosphaeriaceae
088	Aphanothece hegewaldii CCALA 016	B2	B2-a	Cyanobacteria	Oscillatoriophycideae	Chroococcales	Aphanothecaceae	Aphanothece	hegewaldii	2107694	GCA_003007785.1		Aphanothecaceae
089	Microcystis aeruginosa NIES-2481	B2	B2-a	Cyanobacteria	Oscillatoriophycideae	Chroococcales	Microcystaceae	Microcystis	aeruginosa	1698524	GCA_001704955.2		Microcystaceae
090	Microcystis aeruginosa PCC 7806SL	B2	B2-a	Cyanobacteria	Oscillatoriophycideae	Chroococcales	Microcystaceae	Microcystis	aeruginosa	1903187	GCA_002095975.1		Microcystaceae
091	Chlorogloea purpurea SAG 13.99	B2	B2-a	Cyanobacteria	Oscillatoriophycideae	Chroococcales	Entophysalidaceae	Chlorogloea	purpurea	1521637	JADQBB000000000		Entophysalidaceae
092	Gloeothece citriformis PCC 7424	B2	B2-a	Cyanobacteria	Oscillatoriophycideae	Chroococcales	Aphanothecaceae	Gloeothece	citriformis	65393	GCA_000021825.1		Chroococcaceae
093	Gloeothece verrucosa PCC 7822	B2	B2-a	Cyanobacteria	Oscillatoriophycideae	Chroococcales	Aphanothecaceae	Gloeothece	verrucosa	497965	GCA_000147335.1		Chroococcaceae
094	Pleurocapsa minor PCC 7327	B2	B2-a	Cyanobacteria	x	Pleurocapsales	Hyellaceae	Pleurocapsa	minor	118163	GCA_000317025.1		Hyellaceae
095	Gomphosphaeria aponina DSM 107014	B2	B2-b	Cyanobacteria	Oscillatoriophycideae	Chroococcales	Gomphosphaeriaceae	Gomphosphaeria	aponia	1521640	JADQBC000000000		Gomphosphaeriaceae
096	Gloeocapsa sp. PCC 73106	B2	B2-b	Cyanobacteria	Oscillatoriophycideae	Chroococcales	Chroococcaceae	Gloeocapsa	x	102232	GCA_000332035.1		Chroococcaceae
097	Xenococcus sp. PCC 7305	B2	B2-c	Cyanobacteria	x	Pleurocapsales	Xenococcaceae	Xenococcus	x	102125	GCA_000332055.1		Xenococcaceae
098	Chroococcidiopsis sp. PCC 6712	B2	B2-c	Cyanobacteria	x	Chroococcidiopsidales	Chroococcidiopsidaceae	Chroococcidiopsis	x	118675	GCA_012932785.1		Chroococcidiopsidaceae
099	Myxosarcina sp. GI1	B2	B2-c	Cyanobacteria	x	Pleurocapsales	Hyellaceae	Myxosarcina	x	1541065	GCA_000756305.1		Xenococcaceae
100	Pleurocapsa sp. PCC 7319	B2	B2-c	Cyanobacteria	x	Pleurocapsales	Hyellaceae	Pleurocapsa	x	118161	GCA_000332195.1		Hyellaceae
101	Chondrocystis sp. NIES-4102	B2	B2-c	Cyanobacteria	Oscillatoriophycideae	Chroococcales	Chroococcaceae	Chondrocystis	x	2005460	GCA_002368355.1		Chroococcaceae
102	Stanieria sp. NIES-3757	B2	B2-c	Cyanobacteria	x	Pleurocapsales	Dermocarpellaceae	Stanieria	x	1807358	GCA_002355455.1		Dermocarpellaceae
103	Synechococcus sp. PCC 7117	B2	B2-c	Cyanobacteria	x	Synechococcales	Synechococcaceae	Synechococcus	x	195498	GCA_001693275.1		Synechococcaceae
104	Synechococcus sp. PCC 7002	B2	B2-c	Cyanobacteria	x	Synechococcales	Synechococcaceae	Synechococcus	x	32049	GCA_000019485.1		Synechococcaceae
105	Synechococcus sp. NIES-970	B2	B2-c	Cyanobacteria	x	Synechococcales	Synechococcaceae	Synechococcus	x	1827144	GCA_002356215.1		Synechococcaceae
106	Leptolyngbya sp. PCC 7376	B2	B2-c	Cyanobacteria	x	Synechococcales	Leptolyngbyaceae	Leptolyngbya	x	111781	GCA_000316605.1		Leptolyngbyaceae
107	Cyanobacterium stanieri PCC 7202	B2	B2-c	Cyanobacteria	Oscillatoriophycideae	Chroococcales	Cyanobacteriaceae	Cyanobacterium	stanieri	292563	GCA_000317655.1		Invalid Type Species		Synechococcus sp. PCC 7202	Synechococcus sp. ATCC 29140
108	Cyanobacterium sp. HL-69	B2	B2-c	Cyanobacteria	Oscillatoriophycideae	Chroococcales	Cyanobacteriaceae	Cyanobacterium	x	2054282	GCA_002813895.1		Invalid Genus
109	Geminocystis sp. NIES-3709	B2	B2-c	Cyanobacteria	Oscillatoriophycideae	Chroococcales	Chroococcaceae	Geminocystis	x	1617448	GCA_001548115.1		Chroococcaceae
110	Geminocystis herdmanii PCC 6308	B2	B2-c	Cyanobacteria	Oscillatoriophycideae	Chroococcales	Chroococcaceae	Geminocystis	herdmanii	113355	GCA_000332235.1		Chroococcaceae
111	Cyanobacterium aponinum PCC 10605	B2	B2-c	Cyanobacteria	Oscillatoriophycideae	Chroococcales	Cyanobacteriaceae	Cyanobacterium	aponinum	755178	GCA_000317675.1		Invalid Species
112	Prochloron didemni P1-Palau	B2	x	Cyanobacteria	x	Synechococcales	Prochloraceae	Prochloron	didemni	910450	PRJNA74381		Prochloraceae
113	Spirulina subsalsa PCC 9445	B2	x	Cyanobacteria	x	Spirulinales	Spirulinaceae	Spirulina	subsalsa	1173029	GCA_000314005.1		Spirulinaceae
114	Spirulina major PCC 6313	B2	x	Cyanobacteria	x	Spirulinales	Spirulinaceae	Spirulina	major	129961	GCA_001890765.1		Spirulinaceae
115	Filamentous cyanobacterium ESFC-1	B2	x	Cyanobacteria	Oscillatoriophycideae	Oscillatoriales	x	x	x	1128427	GCA_000380225.1		x
116	Halothece sp. PCC 7418	B2	B2-d	Cyanobacteria	Oscillatoriophycideae	Chroococcales	Aphanothecaceae	Halothece	x	65093	GCA_000317635.1		Aphanothecaceae		Aphanothece halophytica 7418	Cyanothece sp. PCC 7418
117	Dactylococcopsis salina PCC 8305	B2	B2-d	Cyanobacteria	x	Synechococcales	Synechococcaceae	Dactylococcopsis	salina	13035	GCA_000317615.1		no results
118	Cyanobacteria bacterium SW_9_44_58	B2	B2-d	Cyanobacteria	x	x	x	x	x	1919144	GCA_003021905.1		x
119	Cyanobacteria bacterium QS_4_48_99	B2	B2-d	Cyanobacteria	x	x	x	x	x	1919129	GCA_003021505.1		x
120	Cyanobacteria bacterium QS_8_64_29	B2	B2-d	Cyanobacteria	x	x	x	x	x	1919134	GCA_003022125.1		x
121	Rubidibacter lacunae KORDI 51-2	B2	B2-d	Cyanobacteria	Oscillatoriophycideae	Chroococcales	Aphanothecaceae	Rubidibacter	lacunae	582515	GCA_000473895.1		Aphanothecaceae
122	Planktothrix serta PCC 8927	A	x	Cyanobacteria	Oscillatoriophycideae	Oscillatoriales	Microcoleaceae	Planktothrix	serta	671068	GCA_900010725.2		Microcoleaceae
123	Planktothrix sp. PCC 11201	A	x	Cyanobacteria	Oscillatoriophycideae	Oscillatoriales	Microcoleaceae	Planktothrix	x	1729650	GCA_900009135.2		Microcoleaceae
124	Planktothrix prolifica NIVA-CYA 406	A	x	Cyanobacteria	Oscillatoriophycideae	Oscillatoriales	Microcoleaceae	Planktothrix	prolifica	545626	GCA_000464765.1		Microcoleaceae
125	Planktothrix tepida PCC 9214	A	x	Cyanobacteria	Oscillatoriophycideae	Oscillatoriales	Microcoleaceae	Planktothrix	tepida	671072	GCA_900009145.1		Microcoleaceae
126	Limnospira indica PCC 8005	A	x	Cyanobacteria	Oscillatoriophycideae	Oscillatoriales	Microcoleaceae	Limnospira	indica	376219	GCA_000973065.1		Microcoleaceae
127	Arthrospira sp. TJSD092	A	x	Cyanobacteria	Oscillatoriophycideae	Oscillatoriales	Microcystaceae	Arthrospira	x	2153484	CP028914.1		Microcystaceae
128	Lyngbya sp. PCC 8106	A	x	Cyanobacteria	Oscillatoriophycideae	Oscillatoriales	Oscillatoriaceae	Lyngbya	x	313612	GCA_000169095.1		Oscillatoriaceae
129	Trichodesmium erythraeum IMS101	A	x	Cyanobacteria	Oscillatoriophycideae	Oscillatoriales	Microcoleaceae	Trichodesmium	erythraeum	203124	GCA_000014265.1		Microcystaceae
130	Microcoleus vaginatus FGP-2	A	x	Cyanobacteria	Oscillatoriophycideae	Oscillatoriales	Microcoleaceae	Microcoleus	vaginatus	756067	GCA_000214075.2		Microcystaceae
131	Tychonema bourrellyi FEM_GT703	A	x	Cyanobacteria	Oscillatoriophycideae	Oscillatoriales	Microcoleaceae	Tychonema	bourrellyi	2040638	GCA_002412335.2		Microcystaceae
132	Kamptonema sp. PCC6506	A	x	Cyanobacteria	Oscillatoriophycideae	Oscillatoriales	Microcoleaceae	Kamptonema	x	272129	GCA_000180455.1		Microcystaceae		Oscillatoria sp. PCC 9029 = Lyngbya kuetzingii UTEX B 1547	Oscillatoria sp. PCC 9029
133	Oscillatoria acuminata PCC 6304	A	x	Cyanobacteria	Oscillatoriophycideae	Oscillatoriales	Oscillatoriaceae	Oscillatoria	acuminata	56110	GCA_000317105.1		Oscillatoriaceae
134	Geitlerinema sp. PCC 9228	A	x	Cyanobacteria	Oscillatoriophycideae	Oscillatoriales	Coleofasciculaceae	Geitlerinema	x	111611	GCA_001870905.1		Pseudoanabaenaceae		Oscillatoria sp. SAG 1449-3	Microcoleus vaginatus KFRI M-7.1.1
135	Geitlerinema sp. PCC 7105	A	x	Cyanobacteria	Oscillatoriophycideae	Oscillatoriales	Coleofasciculaceae	Geitlerinema	x	102127	GCA_000332355.1		Pseudoanabaenaceae
136	Phormidium sp. HE10JO	A	x	Cyanobacteria	Oscillatoriophycideae	Oscillatoriales	Oscillatoriaceae	Phormidium	x	1765956	GCA_900149785.2		Oscillatoriaceae
137	Desertifilum sp. IPPAS B-1220	H	x	Cyanobacteria	Oscillatoriophycideae	Oscillatoriales	Desertifilaceae	Desertifilum	x	1781255	GCA_001746915.1		Desertifilaceae
138	Roseofilum reptotaenium AO1-A	H	x	Cyanobacteria	Oscillatoriophycideae	Oscillatoriales	Coleofasciculaceae	Roseofilum	reptotaenium	1925591	GCA_001890975.1		Coleofasciculaceae		Marsacia ferruginose ATCC BAA-2121	Oscillatoriales cyanobacterium JSC-1
139	Leptolyngbya sp. JSC-1	D	x	Cyanobacteria	x	Synechococcales	Leptolyngbyaceae	Leptolyngbya	x	1487953	GCA_000733415.1		Leptolyngbyaceae
140	Elainella saxicola E1	D	x	Cyanobacteria	x	Synechococcales	Oculatellaceae	Elainella	saxicola	1809277	GCA_002796835.1
141	Leptolyngbya ohadii IS1	D	x	Cyanobacteria	x	Synechococcales	Leptolyngbyaceae	Leptolyngbya	ohadii	2009322	GCA_002215035.1		Leptolyngbyaceae
142	Leptolyngbya sp. O-77	D	x	Cyanobacteria	x	Synechococcales	Leptolyngbyaceae	Leptolyngbya	x	1080068	GCA_001548395.1		Leptolyngbyaceae
143	Leptolyngbya sp. NIES-3755	D	x	Cyanobacteria	x	Synechococcales	Leptolyngbyaceae	Leptolyngbya	x	1752064	GCA_001548435.1		Leptolyngbyaceae
144	Leptolyngbya boryana IAM M-101	D	x	Cyanobacteria	x	Synechococcales	Leptolyngbyaceae	Leptolyngbya	boryana	411966	GCA_002142475.1		Leptolyngbyaceae
145	Alkalinema sp. CACIAM 70d	D	x	Cyanobacteria	x	Synechococcales	Leptolyngbyaceae	Alkalinema	x	1934309	GCA_002148405.1		Leptolyngbyaceae
146	Phormidesmis priestleyi ULC007	D	x	Cyanobacteria	x	Synechococcales	Leptolyngbyaceae	Phormidesmis	priestleyi	1920490	GCA_001895925.1		Leptolyngbyaceae
147	Oscillatoriales cyanobacterium JSC-12	D	x	Cyanobacteria	Oscillatoriophycideae	Oscillatoriales	x	x	x	864702	GCA_000309945.1		x
148	Leptolyngbya frigida ULC18	D	x	Cyanobacteria	x	Synechococcales	Leptolyngbyaceae	Leptolyngbya	frigida	2107698	GCA_003003795.1		Leptolyngbyaceae
149	Leptolyngbya sp.'hensonii'	D	x	Cyanobacteria	x	Synechococcales	Leptolyngbyaceae	Leptolyngbya	x	1922337	GCA_001939115.1		Leptolyngbyaceae
150	Neosynechococcus sphagnicola sy1	D	x	Cyanobacteria	x	Synechococcales	Leptolyngbyaceae	Neosynechococcus	sphagnicola	1497020	GCA_000775285.1		Synechococcaceae		Synechococcus sp. CAUP A 1101	Chroococcales cyanobacterium sy1
151	Geitlerinema sp. PCC 7407	D	x	Cyanobacteria	Oscillatoriophycideae	Oscillatoriales	Coleofasciculaceae	Geitlerinema	x	1173025	GCA_000317045.1		Pseudoanabaenaceae
152	Limnothrix sp. PR1529	non	x	Cyanobacteria	x	Synechococcales	Pseudanabaenaceae	Limnothrix	x	1704291	GCA_002742025.1		Pseudanabaenaceae
153	Oscillatoriales cyano PH2015_14S_56_116	non	x	Cyanobacteria	Oscillatoriophycideae	Oscillatoriales	x	x	x	1151	GCA_004292515.1		x
154	Synechococcus sp. WH 8109	C1	C1-a	Cyanobacteria	x	Synechococcales	Synechococcaceae	Synechococcus	x	166314	GCA_000161795.2		Synechococcaceae
155	Synechococcus sp. KORDI-52	C1	C1-a	Cyanobacteria	x	Synechococcales	Synechococcaceae	Synechococcus	x	585425	GCA_000737595.1		Synechococcaceae
156	Synechococcus sp. CC9902	C1	C1-a	Cyanobacteria	x	Synechococcales	Synechococcaceae	Synechococcus	x	316279	GCA_000012505.1		Synechococcaceae
157	Synechococcus sp. WH 8102	C1	C1-a	Cyanobacteria	x	Synechococcales	Synechococcaceae	Synechococcus	x	84588	GCA_000195975.1		Synechococcaceae
158	Synechococcus sp. KORDI-49	C1	C1-a	Cyanobacteria	x	Synechococcales	Synechococcaceae	Synechococcus	x	585423	GCA_000737575.1		Synechococcaceae
159	Synechococcus sp. KORDI-100	C1	C1-a	Cyanobacteria	x	Synechococcales	Synechococcaceae	Synechococcus	x	1280380	GCA_000737535.1		Synechococcaceae
160	Synechococcus sp. WH 8016	C1	C1-a	Cyanobacteria	x	Synechococcales	Synechococcaceae	Synechococcus	x	166318	GCA_000230675.2		Synechococcaceae
161	Synechococcus sp. WH 8020	C1	C1-a	Cyanobacteria	x	Synechococcales	Synechococcaceae	Synechococcus	x	32052	GCA_001040845.1		Synechococcaceae
162	Synechococcus sp. WH 7803	C1	C1-a	Cyanobacteria	x	Synechococcales	Synechococcaceae	Synechococcus	x	32051	GCA_000063505.1		Synechococcaceae
163	Synechococcus sp. RS9916	C1	C1-a	Cyanobacteria	x	Synechococcales	Synechococcaceae	Synechococcus	x	221359	GCA_000153825.1		Synechococcaceae
164	Synechococcus sp. RS9917	C1	C1-a	Cyanobacteria	x	Synechococcales	Synechococcaceae	Synechococcus	x	221360	GCA_000153065.1		Synechococcaceae
165	Prochlorococcus marinus MIT1312	C1	C1-a	Cyanobacteria	x	Synechococcales	Prochloraceae	Prochlorococcus	marinus	1801621	GCA_001632005.1		Prochloraceae
166	Prochlorococcus marinus MIT9303	C1	C1-a	Cyanobacteria	x	Synechococcales	Prochloraceae	Prochlorococcus	marinus	59922	GCA_000015705.1		Prochloraceae
167	Prochlorococcus marinus MIT9301	C1	C1-a	Cyanobacteria	x	Synechococcales	Prochloraceae	Prochlorococcus	marinus	167546	GCA_000015965.1		Prochloraceae
168	Prochlorococcus sp. RS01	C1	C1-a	Cyanobacteria	x	Synechococcales	Prochloraceae	Prochlorococcus	x	1924286	GCA_001989435.1		Prochloraceae
169	Prochlorococcus marinus AS9601	C1	C1-a	Cyanobacteria	x	Synechococcales	Prochloraceae	Prochlorococcus	marinus	146891	GCA_000015645.1		Prochloraceae
170	Prochlorococcus marinus MED4	C1	C1-a	Cyanobacteria	x	Synechococcales	Prochloraceae	Prochlorococcus	marinus	59919	GCA_000011465.1		Prochloraceae
171	Prochlorococcus marinus subsp pastoris CCMP1986	C1	C1-a	Cyanobacteria	x	Synechococcales	Prochloraceae	Prochlorococcus	marinus	59919	GCA_000011465.1		Prochloraceae
172	Prochlorococcus marinus NATL1A	C1	C1-a	Cyanobacteria	x	Synechococcales	Prochloraceae	Prochlorococcus	marinus	167555	GCA_000015685.1		Prochloraceae
173	Prochlorococcus sp. MIT 0801	C1	C1-a	Cyanobacteria	x	Synechococcales	Prochloraceae	Prochlorococcus	x	1501269	GCA_000757865.1		Prochloraceae
174	Prochlorococcus marinus subsp. Marinus CCMP1375	C1	C1-a	Cyanobacteria	x	Synechococcales	Prochloraceae	Prochlorococcus	marinus	167539	GCA_000007925.1		Prochloraceae
175	Prochlorococcus sp. MIT 0602	C1	C1-a	Cyanobacteria	x	Synechococcales	Prochloraceae	Prochlorococcus	x	1499499	GCA_000760195.1		Prochloraceae
176	Prochlorococcus marinus MIT 9211	C1	C1-a	Cyanobacteria	x	Synechococcales	Prochloraceae	Prochlorococcus	marinus	93059	GCA_000018585.1		Prochloraceae
177	Cyanobium gracile PCC 6307	C1	C1-b	Cyanobacteria	x	Synechococcales	Synechococcaceae	Cyanobium	gracile	292564	GCA_000316515.1x		Synechococcaceae
178	Aphanothece cf. minutissima CCALA 015	C1	C1-b	Cyanobacteria	Oscillatoriophycideae	Chroococcales	Aphanothecaceae	Aphanothece	minutissima	2107695	GCA_003003925.1		Aphanothecaceae
179	Synechococcus sp. WH 5701	C1	C1-b	Cyanobacteria	x	Synechococcales	Synechococcaceae	Synechococcus	x	69042	GCA_000153045.1		Synechococcaceae
180	Synechococcus sp. SynAce01	C1	C1-b	Cyanobacteria	x	Synechococcales	Synechococcaceae	Synechococcus	x	1916956	GCA_001885215.1		Synechococcaceae
181	Cyanobium sp. PCC 7001	C1	C1-b	Cyanobacteria	x	Synechococcales	Synechococcaceae	Cyanobium	x	180281	GCA_000155635.1		Synechococcaceae		Anacystis marina 6	Synechococcus sp. PCC 7001
182	Cyanobium sp. NIES-981	C1	C1-b	Cyanobacteria	x	Synechococcales	Synechococcaceae	Cyanobium	x	1851505	GCA_900088535.1		Synechococcaceae
183	Synechococcus sp. CB0101	C1	C1-b	Cyanobacteria	x	Synechococcales	Synechococcaceae	Synechococcus	x	232348	GCA_000179235.2		Synechococcaceae
184	Vulcanococcus limneticus LL	C1	C1-b	Cyanobacteria	x	Synechococcales	Synechococcaceae	Vulcanococcus	limneticus	2025607	GCA_002252705.1		no results
185	Synechococcus sp. RCC307	C1	C1-c	Cyanobacteria	x	Synechococcales	Synechococcaceae	Synechococcus	x	316278	GCA_000063525.1		Synechococcaceae
186	Synechococcus lacustris Tous	C1	C1-c	Cyanobacteria	x	Synechococcales	Synechococcaceae	Synechococcus	lacustris	1910958	GCA_002006815.1		Synechococcaceae
187	Candidatus Synechococcus spongiarum 15L	C1	x	Cyanobacteria	x	Synechococcales	Synechococcaceae	Synechococcus	spongiarum	1608419	GCA_001007635.1		Synechococcaceae
188	Synechococcus elongatus PCC 7942 = FACHB-805	C2	x	Cyanobacteria	x	Synechococcales	Synechococcaceae	Synechococcus	elongatus	1140	GCA_000012525.1		Synechococcaceae		Synechococcus leopoliensis UTEX 2434	Anacystis nidulans R2
189	Synechococcus sp. UTEX 2973	C2	x	Cyanobacteria	x	Synechococcales	Synechococcaceae	Synechococcus	x	1350461	GCA_000817325.1		Synechococcaceae
190	Prochlorothrix hollandica PCC 9006 = CALU 1027	non	x	Cyanobacteria	x	Synechococcales	Prochlorotrichaceae	Prochlorothrix	hollandica	317619	GCA_000332315.1		Leptolyngbyaceae		Prochlorothrix hollandica SAG 10.89	Prochlorothrix hollandica CCMP34
191	Nodosilinea nodulosa PCC 7104	C3	x	Cyanobacteria	x	Synechococcales	Prochlorotrichaceae	Nodosilinea	nodulosa	118166	GCA_000309385.1		Leptolyngbyaceae		Arhinema longislandicus PCC 7104	Leptolyngbya sp. ATCC 29117
192	Halomicronema hongdechloris C2206	C3	x	Cyanobacteria	x	Synechococcales	Prochlorotrichaceae	Halomicronema	hongdechloris	1641165	GCA_002075285.3		Invalid Species
193	Leptolyngbya sp. PCC 7375	C3	x	Cyanobacteria	x	Synechococcales	Leptolyngbyaceae	Lyngbya	x	102129	GCA_000316115.1		Oscillatoriaceae
194	Leptolyngbya sp. Heron Island J	C3	x	Cyanobacteria	x	Synechococcales	Leptolyngbyaceae	Lyngbya	x	1385935	GCA_000482245.1		Oscillatoriaceae
195	Phormidesmis priestleyi Ana	C3	x	Cyanobacteria	x	Synechococcales	Leptolyngbyaceae	Phormidesmis	priestleyi	1666911	GCA_001314865.1		Leptolyngbyaceae
196	Synechococcus sp. PCC 7335	C3	x	Cyanobacteria	x	Synechococcales	Synechococcaceae	Synechococcus	x	91464	GCA_000155595.1		Synechococcaceae		Coccusdissimilis mexicanus PCC 7335	Synechococcus mexicanus PCC 7335
197	Thermosynechococcus elongatus BP-1	E	x	Cyanobacteria	x	Synechococcales	Synechococcaceae	Thermosynechococcus	elongatus	197221	GCA_000011345.1		Synechococcaceae
198	Synechococcus lividus PCC 6715	E	x	Cyanobacteria	x	Synechococcales	Synechococcaceae	Synechococcus	lividus	1917166	GCA_002754935.1		Synechococcaceae
199	Synechococcus sp. PCC 6312	E	x	Cyanobacteria	x	Synechococcales	Synechococcaceae	Synechococcus	x	195253	GCA_000316685.1		Synechococcaceae
200	Cyanothece sp. PCC 7425	E	x	Cyanobacteria	Oscillatoriophycideae	Oscillatoriales	Cyanothecaceae	Cyanothece	x	395961	GCA_000022045.1		Gomontiellaceae		Cyanothece sp. ATCC 29141	Synechococcus sp. PCC 7425
201	Acaryochloris marina MBIC11017	E	x	Cyanobacteria	x	Synechococcales	Acaryochloridaceae	Acaryochloris	marina	329726	GCA_000018105.1		Acaryochloridaceae
202	Acaryochloris sp. RCC1774	E	x	Cyanobacteria	x	Synechococcales	Acaryochloridaceae	Acaryochloris	x	1764569	GCA_003231495.1		Acaryochloridaceae
203	Gloeomargarita lithophora Alchichica-D10	non	x	Cyanobacteria	x	Gloeomargaritales	Gloeomargaritaceae	Gloeomargarita	lithophora	1188229	GCA_001870225.1		Synechococcaceae
204	Pseudanabaena sp. PCC 6802	F	x	Cyanobacteria	x	Synechococcales	Pseudanabaenaceae	Pseudanabaena	x	118173	GCA_000332175.1		Pseudanabaenaceae
205	Synechococcus sp. PCC 7502	F	x	Cyanobacteria	x	Synechococcales	Synechococcaceae	Synechococcus	x	1173263	GCA_000317085.1		Synechococcaceae
206	Pseudanabaena frigida ULC066 bin1	F	x	Cyanobacteria	x	Synechococcales	Pseudanabaenaceae	Pseudanabaena	figida	2487363	GCA_003242085.1		Pseudanabaenaceae
207	Pseudanabaena biceps PCC 7429	F	x	Cyanobacteria	x	Synechococcales	Pseudanabaenaceae	Pseudanabaena	biceps	927668	GCA_000332215.1		Pseudanabaenaceae
208	Pseudanabaena sp. PCC 7367	F	x	Cyanobacteria	x	Synechococcales	Pseudanabaenaceae	Pseudanabaena	x	82654	GCA_000317065.1		Pseudanabaenaceae
209	Synechococcus sp. JA-3-3Ab	G	x	Cyanobacteria	x	Synechococcales	Synechococcaceae	Synechococcus	x	321327	GCA_000013205.1		Synechococcaceae
210	Synechococcus sp. JA-2-3B'a(2-13)	G	x	Cyanobacteria	x	Synechococcales	Synechococcaceae	Synechococcus	x	321332	GCA_000013225.1		Synechococcaceae
211	Synechococcus sp. PCC 7336	G	x	Cyanobacteria	x	Synechococcales	Synechococcaceae	Synechococcus	x	195250	GCA_000332275.1		Synechococcaceae
212	Gloeobacter violaceus PCC 7421	non	x	Cyanobacteria	Gloeobacteria	Gloeobacterales	Gloeobacteraceae	Gloeobacter	violaceus	251221	GCA_000011385.1		Gloeobacteraceae
213	Gloeobacter kilaueensis JS1	non	x	Cyanobacteria	Gloeobacteria	Gloeobacterales	Gloeobacteraceae	Gloeobacter	kilauensis	1183438	GCA_000484535.1		Gloeobacteraceae
